# Supplementary material for: 1,3-Dibenzyl-2-methyl­benzimidazolium chloride
Source: Acta Crystallogr Sect E Struct Rep Online. 2010 Jan 27;66(Pt 2):o455. doi: 10.1107/S1600536810002588 (PMC2979785; doi:10.1107/S1600536810002588)
Supplement: Supplementary file 2 [file e-66-0o455-Isup2.hkl]

# 
# h,k,l, Fc-squared, Fo-squared, sigma(Fo-squared) and status flag 
# 
data_I
_shelx_title '  P-1' 
_shelx_refln_list_code          4 
_shelx_F_calc_maximum       96.04 
_exptl_crystal_F_000       368.00 
_reflns_d_resolution_high  0.7698 
 
loop_ 
 _symmetry_equiv_pos_as_xyz 
 'x, y, z' 
 '-x, -y, -z' 
 
_cell_length_a     9.2539 
_cell_length_b     9.4677 
_cell_length_c    12.0984 
_cell_angle_alpha  72.139 
_cell_angle_beta   81.376 
_cell_angle_gamma  64.605 
 
_shelx_F_squared_multiplier     1.000 
 
loop_ 
 _refln_index_h 
 _refln_index_k 
 _refln_index_l 
 _refln_F_squared_calc 
 _refln_F_squared_meas 
 _refln_F_squared_sigma 
 _refln_observed_status 
   1   0   0     1689.52     1267.80     17.11 o 
   2   0   0      816.94      842.10      5.93 o 
   3   0   0     1270.05     1290.23      9.03 o 
   4   0   0      137.96      162.69      1.64 o 
   5   0   0        6.02        2.50      0.44 o 
   6   0   0       48.65       59.42      1.22 o 
   7   0   0       12.68       14.66      0.90 o 
   8   0   0        8.34        8.07      0.97 o 
   9   0   0       21.80       19.28      2.74 o 
  10   0   0       29.34       36.95      2.92 o 
 -10   1   0        4.30        4.92      1.89 o 
  -9   1   0        3.87        2.58      1.12 o 
  -8   1   0       12.21       12.76      1.54 o 
  -7   1   0       50.62       44.30      1.84 o 
  -6   1   0      262.85      275.33      2.91 o 
  -5   1   0        1.25        0.62      0.52 o 
  -4   1   0      582.22      629.13      5.08 o 
  -3   1   0      363.43      375.57      2.99 o 
  -2   1   0      336.00      367.22      2.81 o 
  -1   1   0       21.49        9.28      0.26 o 
   0   1   0     2842.34     1861.57     41.01 o 
   1   1   0       38.52       31.01      0.48 o 
   2   1   0     3047.79     3201.25     31.03 o 
   3   1   0        2.90        5.30      0.46 o 
   4   1   0      102.22       78.33      1.05 o 
   5   1   0      881.66      956.14      7.10 o 
   6   1   0      114.92      119.76      1.58 o 
   7   1   0      164.82      163.14      2.13 o 
   8   1   0        9.50        9.97      1.09 o 
   9   1   0       99.04       99.03      3.24 o 
  10   1   0        3.80        3.46      1.68 o 
  11   1   0        3.70        3.15      1.82 o 
  -9   2   0       45.23       48.26      2.36 o 
  -8   2   0        2.84        3.49      1.02 o 
  -7   2   0       16.04       13.96      1.01 o 
  -6   2   0      159.43      154.57      2.26 o 
  -5   2   0       12.13       13.13      0.77 o 
  -4   2   0      304.73      278.24      2.68 o 
  -3   2   0      200.21      195.54      1.94 o 
  -2   2   0      637.25      683.59      5.47 o 
  -1   2   0     6588.00     6689.00     63.92 o 
   0   2   0     5189.57     5282.77     40.24 o 
   1   2   0      268.93      290.85      2.21 o 
   2   2   0        5.17        4.87      0.34 o 
   3   2   0     1267.44     1325.77     10.35 o 
   4   2   0      227.53      227.20      2.49 o 
   5   2   0      740.00      776.76      6.63 o 
   6   2   0      182.70      194.07      2.15 o 
   7   2   0       94.80       89.10      1.42 o 
   8   2   0       11.37       11.53      1.13 o 
   9   2   0        0.89        1.50      1.23 o 
  10   2   0       24.35       25.99      2.00 o 
  11   2   0        0.85        1.50      2.89 o 
  -9   3   0        1.75       -0.78      1.46 o 
  -8   3   0        7.27        5.72      1.18 o 
  -7   3   0        3.84        5.03      1.49 o 
  -6   3   0      155.11      147.83      2.51 o 
  -5   3   0       28.89       31.32      1.11 o 
  -4   3   0      161.86      177.83      2.12 o 
  -3   3   0      753.87      809.62      6.20 o 
  -2   3   0       12.59        9.38      0.50 o 
  -1   3   0       14.33       14.74      0.39 o 
   0   3   0     4973.93     5228.73     34.97 o 
   1   3   0      451.62      454.64      3.85 o 
   2   3   0      160.64      150.93      1.37 o 
   3   3   0        1.34        1.64      0.33 o 
   4   3   0       97.99      121.52      1.59 o 
   5   3   0      100.05       94.60      2.40 o 
   6   3   0       75.39       83.38      1.78 o 
   7   3   0       34.28       35.61      1.42 o 
   8   3   0      133.04      117.34      2.52 o 
   9   3   0       59.26       58.64      2.15 o 
  10   3   0       39.44       41.07      2.32 o 
  11   3   0        0.24        0.84      1.50 o 
  -8   4   0       19.07       16.70      1.43 o 
  -7   4   0       25.77       21.34      1.37 o 
  -6   4   0        0.07       -1.16      0.78 o 
  -5   4   0      146.43      131.87      2.28 o 
  -4   4   0     1093.74     1114.94      9.09 o 
  -3   4   0       71.11       70.37      1.22 o 
  -2   4   0      182.38      180.68      1.77 o 
  -1   4   0     1074.54     1152.30      8.41 o 
   0   4   0      259.20      295.13      2.28 o 
   1   4   0      205.65      189.88      1.74 o 
   2   4   0      318.86      337.81      2.74 o 
   3   4   0       43.52       48.40      0.82 o 
   4   4   0      319.71      308.54      2.70 o 
   5   4   0        3.15        0.02      0.42 o 
   6   4   0     1344.88     1354.44     11.16 o 
   7   4   0        1.44        2.04      0.80 o 
   8   4   0       57.85       52.00      2.81 o 
   9   4   0       75.57       78.00      2.46 o 
  10   4   0        8.58        7.83      1.37 o 
  11   4   0        1.69        4.87      1.70 o 
  -7   5   0       23.90       27.03      1.55 o 
  -6   5   0        8.44       10.23      1.02 o 
  -5   5   0       19.69       21.78      1.05 o 
  -4   5   0        0.99        0.34      0.64 o 
  -3   5   0        0.33        0.05      0.55 o 
  -2   5   0        1.67        1.19      0.46 o 
  -1   5   0       71.37       65.97      0.96 o 
   0   5   0      216.12      223.74      2.27 o 
   1   5   0      585.66      610.18      4.64 o 
   2   5   0       53.66       60.86      0.99 o 
   3   5   0      233.17      222.49      2.16 o 
   4   5   0      135.53      141.67      1.55 o 
   5   5   0       37.41       44.92      1.00 o 
   6   5   0       62.75       62.26      1.26 o 
   7   5   0        9.61       10.35      0.99 o 
   8   5   0      478.77      457.88      6.75 o 
   9   5   0       15.08       13.28      1.50 o 
  10   5   0       27.38       26.62      1.90 o 
  11   5   0       99.81      104.92      3.17 o 
  -6   6   0        0.25       -0.93      0.96 o 
  -5   6   0       69.64       70.92      2.61 o 
  -4   6   0        0.02       -0.16      0.65 o 
  -3   6   0       32.31       33.85      1.06 o 
  -2   6   0      178.93      171.06      2.06 o 
  -1   6   0       38.85       38.41      1.12 o 
   0   6   0      256.59      240.93      2.74 o 
   1   6   0        1.37        1.67      0.46 o 
   2   6   0      315.59      336.68      3.74 o 
   3   6   0       18.81       18.67      0.85 o 
   4   6   0        0.66        1.05      0.53 o 
   5   6   0      110.77      107.07      1.73 o 
   6   6   0      111.06      103.57      1.65 o 
   7   6   0        0.06       -0.59      0.74 o 
   8   6   0        1.04       -0.59      1.29 o 
   9   6   0        1.64        3.97      1.17 o 
  10   6   0       44.25       45.70      2.35 o 
  11   6   0        3.81        3.58      1.54 o 
  -5   7   0       16.11       14.77      1.30 o 
  -4   7   0       66.72       66.30      2.30 o 
  -3   7   0        6.87        9.36      1.00 o 
  -2   7   0        0.15       -0.14      0.63 o 
  -1   7   0        9.45       10.69      0.60 o 
   0   7   0       10.43        8.06      0.62 o 
   1   7   0        0.02       -0.43      0.48 o 
   2   7   0      148.05      152.94      1.92 o 
   3   7   0       27.19       26.11      1.16 o 
   4   7   0       82.83       79.79      1.60 o 
   5   7   0       83.21       78.37      2.17 o 
   6   7   0      418.89      419.78      4.38 o 
   7   7   0      173.42      186.19      3.10 o 
   8   7   0        1.56        0.87      1.06 o 
   9   7   0       30.89       28.29      1.70 o 
  10   7   0       10.05       15.28      1.71 o 
  11   7   0       30.24       33.94      2.71 o 
  -4   8   0        0.25       -0.81      0.98 o 
  -3   8   0        2.41        2.79      0.95 o 
  -2   8   0       25.07       21.95      1.19 o 
  -1   8   0       71.56       66.13      1.70 o 
   0   8   0        4.91        4.87      0.56 o 
   1   8   0      126.19      135.15      1.91 o 
   2   8   0      150.63      140.57      2.95 o 
   3   8   0        2.33        2.87      0.68 o 
   4   8   0       64.44       61.66      1.77 o 
   5   8   0      218.83      213.74      3.09 o 
   6   8   0       13.47       11.59      0.96 o 
   7   8   0       11.65       12.15      1.37 o 
   8   8   0      109.96      113.76      3.22 o 
   9   8   0        0.68        0.03      1.27 o 
  10   8   0        9.30       10.71      1.66 o 
  11   8   0        8.21       11.47      2.17 o 
  -3   9   0       14.51       17.69      1.33 o 
  -2   9   0       22.13       20.21      1.28 o 
  -1   9   0        5.66        6.54      0.96 o 
   0   9   0       39.05       36.76      1.44 o 
   1   9   0       29.95       31.65      1.09 o 
   2   9   0        0.03       -0.71      0.60 o 
   3   9   0        4.38        4.44      0.74 o 
   4   9   0        7.53        7.45      0.86 o 
   5   9   0        0.41        1.17      0.73 o 
   6   9   0       30.59       31.96      1.38 o 
   7   9   0      105.29      110.32      2.70 o 
   8   9   0        7.53        8.46      1.76 o 
   9   9   0        6.57        6.97      3.44 o 
  10   9   0       60.75       63.21      5.50 o 
  -1  10   0        5.84        4.80      1.02 o 
   0  10   0        0.31        0.18      0.87 o 
   1  10   0       13.32       14.65      1.13 o 
   2  10   0       26.73       29.01      1.08 o 
   3  10   0        3.48        4.25      0.78 o 
   4  10   0       28.78       28.48      1.22 o 
   5  10   0       27.13       26.03      1.34 o 
   6  10   0       13.99       14.47      1.36 o 
   7  10   0        1.80        3.41      1.33 o 
   8  10   0       32.61       34.23      2.40 o 
   9  10   0        2.34        1.28      2.38 o 
   1  11   0       22.89       24.83      1.42 o 
   2  11   0       25.04       30.59      1.51 o 
   3  11   0        0.16        0.18      0.73 o 
   4  11   0       14.99       16.45      1.34 o 
   5  11   0       45.80       45.07      1.83 o 
   6  11   0        3.33        7.18      1.29 o 
   7  11   0        1.50        2.45      1.39 o 
   8  11   0        8.02       11.49      2.36 o 
  -7 -11   1        4.08        6.33      1.51 o 
  -6 -11   1       20.21       23.97      1.64 o 
  -5 -11   1       12.83       16.15      1.24 o 
  -4 -11   1        0.07        0.95      0.85 o 
  -3 -11   1       23.00       22.78      1.43 o 
  -2 -11   1        1.14        1.50      0.95 o 
  -9 -10   1        5.12        4.14      2.25 o 
  -8 -10   1       11.95       11.62      1.88 o 
  -7 -10   1       39.79       41.87      2.05 o 
  -6 -10   1        8.19        9.04      1.16 o 
  -5 -10   1       10.02       11.26      1.07 o 
  -4 -10   1       96.47      103.97      2.84 o 
  -3 -10   1        4.91        6.28      0.78 o 
  -2 -10   1        7.90        9.04      0.90 o 
  -1 -10   1       24.32       31.57      1.82 o 
   0 -10   1        2.48        3.64      0.91 o 
   1 -10   1        4.06        4.14      0.98 o 
 -10  -9   1       42.98       47.46      6.47 o 
  -9  -9   1        1.27        0.11      2.85 o 
  -8  -9   1       22.95       25.61      3.05 o 
  -7  -9   1       52.28       52.29      1.97 o 
  -6  -9   1        6.79        6.82      0.99 o 
  -5  -9   1       36.52       31.01      1.30 o 
  -4  -9   1      322.23      310.17      3.63 o 
  -3  -9   1       53.41       58.63      1.44 o 
  -2  -9   1        5.51        3.77      0.69 o 
  -1  -9   1       33.27       30.89      1.15 o 
   0  -9   1       28.30       31.96      1.25 o 
   1  -9   1        1.07        1.27      1.00 o 
   2  -9   1       53.69       55.62      1.73 o 
 -10  -8   1        2.99        3.13      1.75 o 
  -9  -8   1        2.64        3.16      1.32 o 
  -8  -8   1       36.21       34.85      1.94 o 
  -7  -8   1        6.35        5.24      1.10 o 
  -6  -8   1      156.01      156.99      2.54 o 
  -5  -8   1      490.93      485.77      5.08 o 
  -4  -8   1      193.47      201.85      2.67 o 
  -3  -8   1        6.07        6.84      0.71 o 
  -2  -8   1       63.77       66.55      1.37 o 
  -1  -8   1      219.75      209.55      2.42 o 
   0  -8   1        4.25        3.64      0.69 o 
   1  -8   1        7.40        3.86      0.77 o 
   2  -8   1       17.57       18.95      1.37 o 
   3  -8   1        2.08        1.69      0.86 o 
   4  -8   1        5.46        5.71      1.49 o 
 -11  -7   1       24.75       27.68      2.59 o 
 -10  -7   1        1.94        0.02      1.53 o 
  -9  -7   1       24.87       25.32      1.97 o 
  -8  -7   1        0.36        1.01      1.25 o 
  -7  -7   1      118.02      115.63      2.46 o 
  -6  -7   1      132.97      128.42      2.08 o 
  -5  -7   1       42.15       42.80      1.22 o 
  -4  -7   1      609.38      590.15      5.34 o 
  -3  -7   1       43.60       40.89      1.14 o 
  -2  -7   1       76.29       71.82      1.26 o 
  -1  -7   1       59.64       59.06      1.06 o 
   0  -7   1       96.78       84.96      2.25 o 
   1  -7   1      169.13      165.66      2.44 o 
   2  -7   1        7.37        6.67      0.91 o 
   3  -7   1       21.07       23.51      1.15 o 
   4  -7   1       12.56       14.50      1.13 o 
   5  -7   1        9.38        7.97      1.14 o 
 -11  -6   1        0.97        0.54      1.53 o 
 -10  -6   1       53.04       59.12      3.70 o 
  -9  -6   1        9.39        8.32      1.30 o 
  -8  -6   1        4.03        4.68      1.14 o 
  -7  -6   1      118.20      120.90      2.12 o 
  -6  -6   1       23.60       23.65      0.99 o 
  -5  -6   1       34.21       33.79      0.97 o 
  -4  -6   1       36.10       36.26      1.03 o 
  -3  -6   1        1.88        2.30      0.52 o 
  -2  -6   1      373.32      376.60      3.38 o 
  -1  -6   1      192.18      197.71      2.86 o 
   0  -6   1       72.61       69.45      1.35 o 
   1  -6   1        5.48        4.52      0.56 o 
   2  -6   1      137.35      143.34      2.12 o 
   3  -6   1        4.17        2.15      0.72 o 
   4  -6   1        0.00       -0.24      0.75 o 
   5  -6   1       32.97       35.14      1.42 o 
   6  -6   1        3.43        1.49      1.37 o 
 -11  -5   1        3.15        3.35      2.05 o 
 -10  -5   1        5.67        4.46      1.39 o 
  -9  -5   1       56.63       53.08      2.98 o 
  -8  -5   1      644.47      632.84      7.75 o 
  -7  -5   1      309.74      303.42      3.35 o 
  -6  -5   1        2.61        2.27      0.63 o 
  -5  -5   1      951.35      966.40      7.30 o 
  -4  -5   1      518.99      546.71      4.28 o 
  -3  -5   1       55.04       53.22      1.28 o 
  -2  -5   1      105.69      110.80      1.35 o 
  -1  -5   1        1.93        0.64      0.31 o 
   0  -5   1      487.95      481.95      5.22 o 
   1  -5   1      109.15      105.29      1.53 o 
   2  -5   1      229.25      221.84      2.38 o 
   3  -5   1        9.51       12.65      0.68 o 
   4  -5   1       32.32       33.36      0.89 o 
   5  -5   1        9.30        9.38      0.82 o 
   6  -5   1       13.73       13.00      0.96 o 
   7  -5   1        4.79        3.15      1.76 o 
 -11  -4   1        0.39        0.15      1.58 o 
 -10  -4   1       20.22       19.04      1.67 o 
  -9  -4   1       18.16       22.47      1.72 o 
  -8  -4   1       53.14       53.96      2.11 o 
  -7  -4   1        1.33        0.88      0.78 o 
  -6  -4   1       76.95       88.94      1.62 o 
  -5  -4   1      451.99      471.10      3.95 o 
  -4  -4   1      337.65      309.13      2.61 o 
  -3  -4   1     1059.53     1118.37      7.90 o 
  -2  -4   1      603.63      623.71      4.53 o 
  -1  -4   1       12.80       11.70      0.42 o 
   0  -4   1      159.88      189.02      2.24 o 
   1  -4   1      123.35      114.56      1.89 o 
   2  -4   1       72.12       76.21      1.05 o 
   3  -4   1       68.34       66.82      1.05 o 
   4  -4   1      170.39      183.94      2.13 o 
   5  -4   1       49.26       46.56      1.30 o 
   6  -4   1       41.99       42.74      1.39 o 
   7  -4   1       20.41       19.85      1.21 o 
   8  -4   1       22.38       27.14      1.57 o 
 -11  -3   1       13.57       16.00      2.36 o 
 -10  -3   1        0.52        1.92      1.39 o 
  -9  -3   1       44.14       41.53      1.91 o 
  -8  -3   1      124.57      121.36      2.93 o 
  -7  -3   1       26.05       24.57      1.28 o 
  -6  -3   1        0.01       -0.84      0.56 o 
  -5  -3   1      105.13       86.38      1.46 o 
  -4  -3   1       86.72       91.20      1.29 o 
  -3  -3   1      326.88      345.41      3.03 o 
  -2  -3   1        0.06        0.39      0.26 o 
  -1  -3   1        1.26        2.09      0.24 o 
   0  -3   1      160.24      151.81      1.58 o 
   1  -3   1       24.72       22.30      0.86 o 
   2  -3   1     3111.12     3337.83     26.91 o 
   3  -3   1       56.20       59.29      0.91 o 
   4  -3   1       79.72       76.44      1.79 o 
   5  -3   1      118.50      119.20      1.93 o 
   6  -3   1      110.31      113.51      2.13 o 
   7  -3   1       31.07       29.93      1.33 o 
   8  -3   1        0.15       -0.68      0.98 o 
   9  -3   1       10.30       10.08      1.57 o 
 -11  -2   1       28.57       26.90      2.63 o 
 -10  -2   1        4.69        5.76      1.51 o 
  -9  -2   1       47.89       46.88      1.96 o 
  -8  -2   1       83.67       80.30      2.19 o 
  -7  -2   1       54.24       53.70      1.43 o 
  -6  -2   1       72.43       73.90      1.27 o 
  -5  -2   1       65.19       57.02      1.92 o 
  -4  -2   1      231.34      253.22      2.96 o 
  -3  -2   1     1440.03     1533.72     10.66 o 
  -2  -2   1       35.17       35.49      0.61 o 
  -1  -2   1      657.75      711.24      5.08 o 
   0  -2   1       34.00       33.27      0.87 o 
   1  -2   1      156.12      163.33      2.16 o 
   2  -2   1      240.66      205.32      2.00 o 
   3  -2   1       24.72       23.83      0.62 o 
   4  -2   1      138.38      141.79      1.66 o 
   5  -2   1        9.83       10.67      0.67 o 
   6  -2   1       52.63       56.68      1.39 o 
   7  -2   1      223.00      231.74      3.86 o 
   8  -2   1        1.26        0.40      0.90 o 
   9  -2   1       47.98       49.36      2.12 o 
 -11  -1   1        0.01        0.91      1.74 o 
 -10  -1   1        1.07        2.87      1.57 o 
  -9  -1   1      177.84      172.66      4.10 o 
  -8  -1   1       35.00       34.16      1.53 o 
  -7  -1   1      117.90      122.16      2.02 o 
  -6  -1   1        9.97        8.90      0.71 o 
  -5  -1   1        0.95        3.15      0.61 o 
  -4  -1   1      875.10      912.85      8.31 o 
  -3  -1   1       28.46       34.15      1.02 o 
  -2  -1   1      411.09      429.23      6.47 o 
  -1  -1   1     2656.92     2578.20     18.09 o 
   0  -1   1      577.07      556.35      6.88 o 
   1  -1   1     4582.28     4741.26     40.57 o 
   2  -1   1      335.99      343.78      2.58 o 
   3  -1   1      122.95      113.48      1.25 o 
   4  -1   1      240.62      265.58      2.82 o 
   5  -1   1       37.17       35.59      0.99 o 
   6  -1   1      377.25      376.17      3.83 o 
   7  -1   1      145.54      141.57      2.33 o 
   8  -1   1        7.32        8.77      1.07 o 
   9  -1   1        5.30        7.37      1.27 o 
  10  -1   1        2.18        3.40      1.66 o 
 -10   0   1        0.08        4.06      1.69 o 
  -9   0   1       13.63       12.65      1.87 o 
  -8   0   1        0.46        1.60      0.92 o 
  -7   0   1      198.57      183.23      2.67 o 
  -6   0   1      131.68      138.87      1.84 o 
  -5   0   1        0.37        0.50      0.40 o 
  -4   0   1       29.07       26.67      0.65 o 
  -3   0   1        5.99        4.63      0.40 o 
  -2   0   1     1610.49     1672.17     12.97 o 
  -1   0   1      417.88      413.17      6.78 o 
   0   0   1      855.84       -0.06      0.04 o 
   2   0   1     8364.42     8471.70     63.61 o 
   3   0   1     2487.62     2740.18     19.72 o 
   4   0   1     1013.52     1095.11      7.82 o 
   5   0   1        0.19        2.36      0.45 o 
   6   0   1      250.20      259.52      3.69 o 
   7   0   1        2.73        2.50      0.71 o 
   8   0   1       68.87       66.41      1.71 o 
   9   0   1       10.27        8.01      1.15 o 
  10   0   1       24.38       25.39      2.67 o 
 -10   1   1       13.84       15.89      2.18 o 
  -9   1   1        0.98       -0.77      1.29 o 
  -8   1   1       62.91       63.55      2.23 o 
  -7   1   1       28.51       31.34      1.27 o 
  -6   1   1       92.49       96.54      1.59 o 
  -5   1   1      281.93      290.03      2.85 o 
  -4   1   1       87.33       98.63      1.25 o 
  -3   1   1       84.09       82.23      0.97 o 
  -2   1   1     1640.85     1662.93     10.50 o 
  -1   1   1     1170.04     1120.00      7.81 o 
   0   1   1       76.80       59.21      1.12 o 
   1   1   1       78.91       61.78      2.00 o 
   2   1   1      135.60      148.93      1.30 o 
   3   1   1      269.59      288.95      2.46 o 
   4   1   1       69.21       72.50      0.96 o 
   5   1   1      321.77      367.54      3.00 o 
   6   1   1      738.95      746.16      5.84 o 
   7   1   1      386.25      372.37      3.58 o 
   8   1   1       52.19       47.43      1.35 o 
   9   1   1       11.26       17.09      1.48 o 
  10   1   1        4.37        6.27      1.68 o 
  11   1   1       21.06       24.26      2.56 o 
  -9   2   1       14.62       12.57      1.92 o 
  -8   2   1        4.45        3.08      1.32 o 
  -7   2   1       16.57       18.42      1.43 o 
  -6   2   1      129.27      122.40      2.01 o 
  -5   2   1       30.65       35.58      1.09 o 
  -4   2   1      140.79      120.03      1.56 o 
  -3   2   1     1888.60     2064.78     14.44 o 
  -2   2   1     1709.04     1784.48     12.91 o 
  -1   2   1      217.09      199.31      1.85 o 
   0   2   1     1614.51     1669.72     12.67 o 
   1   2   1      706.87      797.40      5.56 o 
   2   2   1     1666.66     1668.39     12.78 o 
   3   2   1     4924.00     4148.10     94.17 o 
   4   2   1       43.07       52.15      0.98 o 
   5   2   1       59.68       59.68      1.09 o 
   6   2   1      273.73      255.96      2.44 o 
   7   2   1      132.39      130.26      1.79 o 
   8   2   1        7.33       10.66      0.87 o 
   9   2   1       43.30       42.21      2.16 o 
  10   2   1        7.27        7.93      1.50 o 
  11   2   1        0.03       -0.92      2.23 o 
  -9   3   1       25.61       26.95      3.91 o 
  -8   3   1       28.27       31.72      1.92 o 
  -7   3   1       31.20       35.28      1.91 o 
  -6   3   1        1.85        0.56      0.92 o 
  -5   3   1       30.83       30.95      1.06 o 
  -4   3   1       18.28       19.69      0.83 o 
  -3   3   1      481.38      497.39      4.38 o 
  -2   3   1      105.72      136.56      1.51 o 
  -1   3   1       17.64       16.44      0.47 o 
   0   3   1     1599.60     1717.70     12.44 o 
   1   3   1       42.15       38.79      0.63 o 
   2   3   1      902.38      937.73      6.61 o 
   3   3   1       58.92       56.29      0.84 o 
   4   3   1       23.90       29.15      0.80 o 
   5   3   1       51.32       51.61      1.30 o 
   6   3   1       45.28       58.27      1.45 o 
   7   3   1       14.35       14.93      0.89 o 
   8   3   1      175.66      174.25      2.53 o 
   9   3   1       43.21       40.57      1.86 o 
  10   3   1       44.88       47.15      2.53 o 
  11   3   1        0.19        1.58      1.50 o 
  -8   4   1       23.06       24.18      1.88 o 
  -7   4   1       16.41       15.29      1.47 o 
  -6   4   1       79.49       75.75      1.92 o 
  -5   4   1      274.43      260.38      3.45 o 
  -4   4   1        0.73        0.53      0.71 o 
  -3   4   1      278.07      270.71      2.96 o 
  -2   4   1      352.97      309.33      3.12 o 
  -1   4   1       22.00       26.44      0.77 o 
   0   4   1       37.97       54.02      0.91 o 
   1   4   1       94.72      108.14      1.09 o 
   2   4   1      302.42      301.08      2.38 o 
   3   4   1       85.42       69.71      1.06 o 
   4   4   1      695.99      736.88      5.55 o 
   5   4   1       39.86       35.60      0.94 o 
   6   4   1      337.57      330.98      3.50 o 
   7   4   1       35.85       32.70      1.33 o 
   8   4   1      171.17      171.30      3.78 o 
   9   4   1       39.41       35.87      2.45 o 
  10   4   1        0.54        0.61      1.15 o 
  11   4   1        4.24        3.83      1.55 o 
  -7   5   1       25.45       24.58      1.78 o 
  -6   5   1       27.42       27.54      1.34 o 
  -5   5   1       16.97       21.93      1.16 o 
  -4   5   1        0.45       -0.99      0.66 o 
  -3   5   1      324.47      335.25      3.57 o 
  -2   5   1        0.76        1.64      0.70 o 
  -1   5   1       41.96       41.10      1.09 o 
   0   5   1      150.74      191.54      2.05 o 
   1   5   1      109.37      103.09      1.33 o 
   2   5   1       39.62       39.54      0.79 o 
   3   5   1     1524.83     1625.43     11.15 o 
   4   5   1        6.45       14.67      0.60 o 
   5   5   1       35.11       43.06      0.99 o 
   6   5   1      167.51      169.16      2.17 o 
   7   5   1        7.43        5.35      0.89 o 
   8   5   1       48.78       54.10      1.95 o 
   9   5   1        0.01        1.72      1.16 o 
  10   5   1       16.29       14.14      1.55 o 
  11   5   1       29.01       29.78      2.32 o 
  -6   6   1        3.49        3.10      1.19 o 
  -5   6   1       13.04       12.01      1.24 o 
  -4   6   1      141.45      128.08      2.26 o 
  -3   6   1      421.41      388.50      4.42 o 
  -2   6   1        0.66        0.42      0.61 o 
  -1   6   1       32.57       35.15      1.02 o 
   0   6   1      414.67      418.90      3.75 o 
   1   6   1        0.24       -0.04      0.37 o 
   2   6   1      143.57      122.15      1.62 o 
   3   6   1       15.43       24.21      0.88 o 
   4   6   1        0.01       -0.44      0.46 o 
   5   6   1       67.43       74.43      1.37 o 
   6   6   1        9.26        8.81      0.75 o 
   7   6   1        6.54        5.96      0.86 o 
   8   6   1        2.17        0.07      1.06 o 
   9   6   1       28.56       34.36      1.94 o 
  10   6   1       26.80       25.40      1.93 o 
  11   6   1        7.60        4.52      1.90 o 
  -5   7   1        1.27        0.79      0.85 o 
  -4   7   1        1.65        0.65      0.78 o 
  -3   7   1       42.61       43.98      1.37 o 
  -2   7   1        4.54        3.83      0.71 o 
  -1   7   1        0.30       -0.43      0.63 o 
   0   7   1       37.89       29.64      0.98 o 
   1   7   1       42.92       44.15      1.26 o 
   2   7   1      167.24      177.12      2.66 o 
   3   7   1        1.88        1.41      0.56 o 
   4   7   1      290.16      289.40      3.07 o 
   5   7   1       42.28       42.01      1.13 o 
   6   7   1      274.82      270.19      3.77 o 
   7   7   1      159.16      146.61      2.34 o 
   8   7   1       67.09       63.13      2.33 o 
   9   7   1       12.12       13.83      1.48 o 
  10   7   1        0.81        0.42      1.33 o 
  11   7   1        3.33        2.38      2.34 o 
  -4   8   1       26.93       21.33      1.09 o 
  -3   8   1        1.83        3.75      0.78 o 
  -2   8   1        1.78        2.94      0.73 o 
  -1   8   1      113.08      103.01      1.87 o 
   0   8   1      166.82      149.14      2.40 o 
   1   8   1      118.04      112.84      2.50 o 
   2   8   1       21.88       22.04      0.95 o 
   3   8   1       89.37       92.20      1.75 o 
   4   8   1       19.23       19.53      0.98 o 
   5   8   1        6.15        5.72      0.74 o 
   6   8   1       12.44       11.98      0.89 o 
   7   8   1        4.53        4.77      0.98 o 
   8   8   1       10.10        9.62      1.48 o 
   9   8   1       13.10       15.10      1.68 o 
  10   8   1       19.38       20.41      1.96 o 
  11   8   1       14.49       14.89      2.22 o 
  -3   9   1       44.30       44.94      1.79 o 
  -2   9   1        1.35        2.23      0.98 o 
  -1   9   1       17.98       18.74      0.96 o 
   0   9   1       13.86       13.83      0.93 o 
   1   9   1       65.96       64.97      2.18 o 
   2   9   1       14.29       11.05      0.84 o 
   3   9   1      155.15      146.71      2.30 o 
   4   9   1        0.02        0.09      0.69 o 
   5   9   1       45.97       48.79      1.65 o 
   6   9   1       91.91       85.10      2.28 o 
   7   9   1        9.95        8.27      1.50 o 
   8   9   1       20.39       15.57      1.97 o 
   9   9   1      119.78      133.56      3.75 o 
  10   9   1        5.78        7.28      1.68 o 
  -1  10   1       15.45       13.78      1.28 o 
   0  10   1        0.43       -0.33      0.64 o 
   1  10   1       16.60       13.19      0.96 o 
   2  10   1       45.27       43.75      1.84 o 
   3  10   1       40.16       35.53      1.25 o 
   4  10   1        7.58        8.31      0.99 o 
   5  10   1       25.79       26.59      1.34 o 
   6  10   1       92.54       93.80      2.53 o 
   7  10   1        9.73        5.94      1.68 o 
   8  10   1       24.56       21.31      2.27 o 
   9  10   1        2.94        4.59      1.83 o 
  10  10   1        0.93        1.56      2.60 o 
   1  11   1       17.96       19.45      1.39 o 
   2  11   1        0.05       -0.35      0.79 o 
   3  11   1       48.28       49.44      1.66 o 
   4  11   1        1.13        0.61      0.86 o 
   5  11   1        0.16       -0.27      1.04 o 
   6  11   1        7.72        5.07      1.41 o 
   7  11   1        0.26        0.69      1.54 o 
   8  11   1       39.13       45.63      2.95 o 
  -6 -11   2        5.24        6.55      1.51 o 
  -5 -11   2        0.41       -0.78      0.93 o 
  -4 -11   2        3.60        3.60      0.89 o 
  -3 -11   2       16.41       18.91      1.21 o 
  -8 -10   2       25.72       22.16      2.23 o 
  -7 -10   2       20.19       22.86      1.74 o 
  -6 -10   2        6.72        4.97      1.11 o 
  -5 -10   2        8.87        8.66      0.95 o 
  -4 -10   2        1.00        1.58      0.76 o 
  -3 -10   2        1.09        0.84      0.63 o 
  -2 -10   2       57.81       62.62      1.65 o 
  -1 -10   2        1.18        0.35      0.68 o 
   0 -10   2        6.67        7.07      0.93 o 
  -9  -9   2        0.32        1.19      2.69 o 
  -8  -9   2        4.30        2.90      2.15 o 
  -7  -9   2        3.93        3.23      1.36 o 
  -6  -9   2        0.27       -0.94      0.82 o 
  -5  -9   2       17.53       15.24      1.02 o 
  -4  -9   2       69.78       71.11      1.69 o 
  -3  -9   2        0.14        0.19      0.64 o 
  -2  -9   2       47.17       46.70      1.38 o 
  -1  -9   2       20.08       17.24      0.91 o 
   0  -9   2       88.75       80.31      1.78 o 
   1  -9   2        1.43        0.79      0.75 o 
   2  -9   2       18.24       23.63      1.29 o 
 -10  -8   2        1.49        0.27      2.08 o 
  -9  -8   2        6.57        7.25      4.10 o 
  -8  -8   2       62.67       68.17      2.89 o 
  -7  -8   2      104.40      103.17      2.56 o 
  -6  -8   2      124.51      122.79      2.27 o 
  -5  -8   2       28.83       27.29      1.14 o 
  -4  -8   2      123.04      119.83      1.99 o 
  -3  -8   2      141.86      144.93      2.08 o 
  -2  -8   2       26.86       29.85      0.95 o 
  -1  -8   2       72.48       68.26      1.43 o 
   0  -8   2        7.20        6.64      0.66 o 
   1  -8   2       20.46       19.93      0.94 o 
   2  -8   2       53.39       55.16      1.48 o 
   3  -8   2        0.93       -0.77      0.77 o 
   4  -8   2       10.81       11.19      1.11 o 
 -11  -7   2       33.45       39.26      2.92 o 
 -10  -7   2       14.11       14.26      2.06 o 
  -9  -7   2       21.32       25.94      2.04 o 
  -8  -7   2       12.13        9.35      1.39 o 
  -7  -7   2       13.50       11.09      1.17 o 
  -6  -7   2        0.97        0.78      0.68 o 
  -5  -7   2        2.23        1.09      0.72 o 
  -4  -7   2       17.99       18.21      0.93 o 
  -3  -7   2        0.06       -0.74      0.59 o 
  -2  -7   2       87.17       87.14      1.63 o 
  -1  -7   2      290.19      281.30      3.24 o 
   0  -7   2       29.61       27.96      0.87 o 
   1  -7   2      221.18      209.13      2.41 o 
   2  -7   2       41.98       39.01      1.58 o 
   3  -7   2       33.68       34.22      1.23 o 
   4  -7   2       12.61       12.32      0.99 o 
   5  -7   2        8.66        7.42      1.07 o 
 -11  -6   2        5.26        2.97      1.78 o 
 -10  -6   2       17.55       19.04      2.13 o 
  -9  -6   2       11.09       13.34      1.86 o 
  -8  -6   2       25.35       23.43      1.65 o 
  -7  -6   2      352.64      354.52      5.00 o 
  -6  -6   2       46.67       44.45      1.40 o 
  -5  -6   2       23.00       23.83      0.97 o 
  -4  -6   2      156.17      162.07      2.08 o 
  -3  -6   2      172.80      175.19      2.03 o 
  -2  -6   2      146.24      139.70      1.78 o 
  -1  -6   2      183.93      192.98      1.82 o 
   0  -6   2        0.04        0.15      0.57 o 
   1  -6   2        0.90        1.24      0.47 o 
   2  -6   2      140.05      132.71      2.16 o 
   3  -6   2        1.32        0.26      0.69 o 
   4  -6   2        2.06        3.37      0.77 o 
   5  -6   2        8.30        9.60      1.00 o 
   6  -6   2        7.07        5.26      1.09 o 
 -11  -5   2        6.82        4.84      2.39 o 
 -10  -5   2       21.01       24.49      1.94 o 
  -9  -5   2       11.62        8.16      1.50 o 
  -8  -5   2       50.88       56.02      2.06 o 
  -7  -5   2       94.07       93.35      1.89 o 
  -6  -5   2      112.86      101.84      1.78 o 
  -5  -5   2      162.08      171.34      2.00 o 
  -4  -5   2      139.67      156.07      1.97 o 
  -3  -5   2        4.93        7.26      0.54 o 
  -2  -5   2       12.53       15.07      0.54 o 
  -1  -5   2       94.31       79.13      0.92 o 
   0  -5   2      163.95      162.61      2.49 o 
   1  -5   2       52.74       54.82      1.31 o 
   2  -5   2      155.34      148.59      2.15 o 
   3  -5   2       67.84       62.95      1.29 o 
   4  -5   2      323.38      303.55      3.66 o 
   5  -5   2        0.06       -0.57      0.87 o 
   6  -5   2       19.66       18.58      1.21 o 
   7  -5   2        1.44       -0.39      1.45 o 
 -11  -4   2       79.72       77.25      3.31 o 
 -10  -4   2       19.03       18.68      1.69 o 
  -9  -4   2        0.15       -0.92      1.15 o 
  -8  -4   2        1.99        3.61      1.01 o 
  -7  -4   2       57.59       61.41      1.61 o 
  -6  -4   2       50.25       52.17      1.22 o 
  -5  -4   2       44.26       58.59      1.15 o 
  -4  -4   2        8.08        6.91      0.49 o 
  -3  -4   2      173.67      194.30      1.94 o 
  -2  -4   2      949.19      940.86      6.96 o 
  -1  -4   2      395.94      413.42      3.22 o 
   0  -4   2       59.96       63.37      1.25 o 
   1  -4   2        0.95        6.17      0.47 o 
   2  -4   2        7.22        6.54      0.64 o 
   3  -4   2      134.58      143.19      1.88 o 
   4  -4   2        4.00        4.05      0.54 o 
   5  -4   2        1.78        1.10      0.58 o 
   6  -4   2       75.09       82.09      1.77 o 
   7  -4   2        5.94        8.69      1.04 o 
   8  -4   2       16.48       18.94      1.32 o 
 -11  -3   2        5.74        5.07      1.71 o 
 -10  -3   2      110.57      109.97      3.61 o 
  -9  -3   2        4.94        7.60      1.31 o 
  -8  -3   2      184.34      177.93      3.74 o 
  -7  -3   2      443.13      455.38      4.70 o 
  -6  -3   2        6.88       11.44      0.76 o 
  -5  -3   2        0.38        0.29      0.45 o 
  -4  -3   2       25.68       20.37      0.66 o 
  -3  -3   2      162.68      174.10      2.01 o 
  -2  -3   2      681.74      674.02      4.63 o 
  -1  -3   2      143.64      150.68      1.26 o 
   0  -3   2      183.99      184.83      3.70 o 
   1  -3   2       29.25       30.77      1.88 o 
   2  -3   2      298.00      300.84      3.82 o 
   3  -3   2       12.74        9.48      0.45 o 
   4  -3   2       87.00       89.59      1.20 o 
   5  -3   2      185.47      167.72      1.93 o 
   6  -3   2       20.15       24.84      1.07 o 
   7  -3   2       77.39       81.36      2.28 o 
   8  -3   2       31.28       35.16      1.49 o 
   9  -3   2        0.34        0.43      1.27 o 
 -11  -2   2       25.90       25.50      2.76 o 
 -10  -2   2        7.15        7.01      1.54 o 
  -9  -2   2       10.32       12.31      1.37 o 
  -8  -2   2      298.80      279.08      4.49 o 
  -7  -2   2        0.39       -0.08      0.78 o 
  -6  -2   2      178.59      186.31      2.72 o 
  -5  -2   2      109.07       99.36      1.45 o 
  -4  -2   2        1.08        1.85      0.43 o 
  -3  -2   2        0.70        2.07      0.35 o 
  -2  -2   2      410.19      451.85      3.11 o 
  -1  -2   2      129.99      127.75      1.19 o 
   0  -2   2      565.34      563.15      7.07 o 
   1  -2   2      124.01      121.27      3.21 o 
   2  -2   2       41.05       40.11      0.64 o 
   3  -2   2      207.02      235.05      1.97 o 
   4  -2   2      130.76      134.98      1.56 o 
   5  -2   2        4.02        4.72      0.56 o 
   6  -2   2        8.14        7.19      0.77 o 
   7  -2   2       12.52       13.75      0.97 o 
   8  -2   2       31.22       33.99      1.38 o 
   9  -2   2       92.98       94.75      2.76 o 
 -11  -1   2       24.92       29.84      3.58 o 
 -10  -1   2        7.23        9.23      1.63 o 
  -9  -1   2        9.14        6.33      2.04 o 
  -8  -1   2        1.93        1.23      0.93 o 
  -7  -1   2       70.37       77.58      1.87 o 
  -6  -1   2        2.64        4.32      1.07 o 
  -5  -1   2       71.27       87.21      1.54 o 
  -4  -1   2      715.76      742.57      7.92 o 
  -3  -1   2      298.44      320.48      3.39 o 
  -2  -1   2     1041.22     1047.57      7.31 o 
  -1  -1   2     6543.84     6786.43     45.61 o 
   0  -1   2     1470.82     1597.62     13.25 o 
   1  -1   2      123.13      121.70      1.51 o 
   2  -1   2       26.71       21.67      0.52 o 
   3  -1   2      156.08      171.98      1.56 o 
   4  -1   2        0.19        0.10      0.26 o 
   5  -1   2      149.34      158.06      1.98 o 
   6  -1   2       42.55       39.63      1.16 o 
   7  -1   2       25.21       21.34      1.06 o 
   8  -1   2       16.43       19.21      1.13 o 
   9  -1   2        0.14        0.25      0.96 o 
  10  -1   2       14.95       17.09      1.55 o 
 -10   0   2        8.13       10.07      1.67 o 
  -9   0   2       12.44       18.09      1.74 o 
  -8   0   2       26.42       22.02      1.55 o 
  -7   0   2      275.35      264.40      3.52 o 
  -6   0   2        3.23        3.02      0.67 o 
  -5   0   2      835.15      911.55      7.33 o 
  -4   0   2       33.52       26.51      0.77 o 
  -3   0   2      333.83      371.75      3.90 o 
  -2   0   2      154.63      177.93      2.60 o 
  -1   0   2      459.33      472.83      3.60 o 
   0   0   2       44.36       30.35      0.42 o 
   1   0   2        0.38        0.27      0.23 o 
   2   0   2      150.60      146.50      1.51 o 
   3   0   2      780.90      751.26      6.04 o 
   4   0   2      113.30      125.26      1.53 o 
   5   0   2      250.68      245.05      2.61 o 
   6   0   2       22.84       23.16      1.14 o 
   7   0   2        4.63        7.26      0.78 o 
   8   0   2      248.79      225.90      2.98 o 
   9   0   2       12.79       12.62      1.37 o 
  10   0   2        7.50        9.32      2.50 o 
 -10   1   2        7.51        3.32      1.79 o 
  -9   1   2        0.01        0.09      1.39 o 
  -8   1   2      136.05      132.01      3.26 o 
  -7   1   2       39.87       38.74      1.87 o 
  -6   1   2        6.59        7.25      0.80 o 
  -5   1   2       17.90       15.16      0.82 o 
  -4   1   2      201.23      214.61      2.36 o 
  -3   1   2      580.55      580.46      4.24 o 
  -2   1   2      397.43      405.69      3.17 o 
  -1   1   2     2604.89     2749.44     21.09 o 
   0   1   2     1148.06     1181.90     11.03 o 
   1   1   2     2833.12     2688.85     22.88 o 
   2   1   2      337.03      285.34      2.32 o 
   3   1   2      193.69      194.10      1.73 o 
   4   1   2      476.09      480.42      3.59 o 
   5   1   2        0.28        0.55      0.36 o 
   6   1   2      223.23      221.67      2.29 o 
   7   1   2       20.78       20.61      0.91 o 
   8   1   2      205.76      190.73      2.50 o 
   9   1   2       24.02       23.54      1.60 o 
  10   1   2        3.95        1.84      1.57 o 
  11   1   2        8.74       13.85      2.22 o 
  -9   2   2        0.02       -0.96      1.46 o 
  -8   2   2       13.53       14.31      1.42 o 
  -7   2   2       19.91       17.63      1.35 o 
  -6   2   2       57.03       57.22      1.96 o 
  -5   2   2       33.77       39.05      1.14 o 
  -4   2   2      381.37      376.24      3.42 o 
  -3   2   2      361.58      384.78      3.32 o 
  -2   2   2      658.33      735.18      5.64 o 
  -1   2   2     2776.92     2877.89     21.43 o 
   0   2   2      639.12      663.26      5.23 o 
   1   2   2     1682.18     1736.61     14.03 o 
   3   2   2     1421.59     1463.49     10.79 o 
   4   2   2       85.84       84.63      1.21 o 
   5   2   2      546.38      582.78      4.63 o 
   6   2   2        3.84        0.70      0.46 o 
   7   2   2        4.87        3.71      0.76 o 
   8   2   2      127.04      127.90      2.17 o 
   9   2   2       28.77       31.71      1.74 o 
  10   2   2       25.04       25.53      2.99 o 
  11   2   2       14.62       16.00      2.26 o 
  -9   3   2       29.38       29.99      2.98 o 
  -8   3   2       53.73       65.02      2.94 o 
  -7   3   2       24.89       24.13      1.73 o 
  -6   3   2        3.36        2.04      1.29 o 
  -5   3   2      260.10      276.68      3.32 o 
  -4   3   2       14.08       15.87      1.00 o 
  -3   3   2        7.45        7.46      0.62 o 
  -2   3   2      186.52      161.95      1.83 o 
  -1   3   2      237.32      248.93      2.37 o 
   0   3   2        0.54        1.30      0.31 o 
   1   3   2       49.06       55.26      0.80 o 
   2   3   2     1440.16     1498.55     10.35 o 
   3   3   2     1130.37     1140.01      9.01 o 
   4   3   2        1.06       -0.20      0.24 o 
   5   3   2      171.34      166.44      1.93 o 
   6   3   2        7.06        9.04      0.69 o 
   7   3   2        2.67        2.54      0.63 o 
   8   3   2       41.91       39.35      1.22 o 
   9   3   2       29.21       26.83      1.84 o 
  10   3   2       13.77       11.62      1.68 o 
  11   3   2        1.66        1.42      2.43 o 
  -8   4   2        8.68       11.41      1.88 o 
  -7   4   2        1.80        2.28      1.24 o 
  -6   4   2       44.91       43.41      1.72 o 
  -5   4   2       77.83       79.36      1.87 o 
  -4   4   2       71.00       69.16      1.58 o 
  -3   4   2      175.16      162.03      2.18 o 
  -2   4   2      216.73      227.51      2.58 o 
  -1   4   2     1531.46     1640.81     12.70 o 
   0   4   2       66.78       58.73      0.90 o 
   1   4   2        1.59        4.37      0.37 o 
   2   4   2      262.74      293.31      2.38 o 
   3   4   2      947.36     1031.94      7.40 o 
   4   4   2     2082.87     2369.18     17.37 o 
   5   4   2      229.17      270.85      2.88 o 
   6   4   2        9.17        6.16      0.63 o 
   7   4   2      431.46      419.62      5.56 o 
   8   4   2      266.30      245.50      3.66 o 
   9   4   2       21.40       20.15      1.27 o 
  10   4   2        0.08       -1.16      1.32 o 
  11   4   2       23.15       23.50      2.12 o 
  -7   5   2       11.66       15.31      2.24 o 
  -6   5   2        6.22        7.22      1.14 o 
  -5   5   2      182.44      183.96      3.34 o 
  -4   5   2       32.20       30.50      1.25 o 
  -3   5   2      402.25      376.56      4.33 o 
  -2   5   2      226.48      229.04      2.69 o 
  -1   5   2       32.39       30.01      0.92 o 
   0   5   2      122.21      153.16      1.84 o 
   1   5   2      909.26      969.27      7.63 o 
   2   5   2       39.24       39.27      0.75 o 
   3   5   2      146.10      148.95      1.60 o 
   4   5   2      268.85      338.35      2.96 o 
   5   5   2       10.95        5.97      0.57 o 
   6   5   2      344.24      355.43      3.54 o 
   7   5   2        8.25       11.72      1.34 o 
   8   5   2       22.38       19.72      1.52 o 
   9   5   2       42.29       44.41      2.06 o 
  10   5   2        2.52        3.00      1.22 o 
  11   5   2       18.11       15.90      1.96 o 
  12   5   2        7.68        6.18      1.95 o 
  -6   6   2        5.72        4.63      1.11 o 
  -5   6   2       59.57       61.25      1.81 o 
  -4   6   2       23.64       21.23      1.16 o 
  -3   6   2      151.08      150.83      2.75 o 
  -2   6   2      221.34      209.46      2.89 o 
  -1   6   2       73.49       75.00      1.46 o 
   0   6   2      310.68      312.74      3.20 o 
   1   6   2      104.59      107.90      1.59 o 
   2   6   2       15.31       29.29      0.85 o 
   3   6   2      737.38      750.82      5.81 o 
   4   6   2       37.01       37.33      0.98 o 
   5   6   2       60.25       53.76      1.14 o 
   6   6   2       18.93       19.68      0.83 o 
   7   6   2       35.02       37.10      1.29 o 
   8   6   2      239.37      220.16      4.17 o 
   9   6   2       13.41       10.38      1.40 o 
  10   6   2        7.88       10.21      1.50 o 
  11   6   2       13.00       11.71      1.63 o 
  -5   7   2        0.08        0.49      0.88 o 
  -4   7   2        6.00        4.08      0.89 o 
  -3   7   2       68.51       58.33      1.66 o 
  -2   7   2       32.13       28.69      1.16 o 
  -1   7   2        5.86        6.37      0.81 o 
   0   7   2      317.09      308.76      3.70 o 
   1   7   2       72.92       71.02      1.87 o 
   2   7   2       68.67       69.39      1.36 o 
   3   7   2      105.68      103.45      1.59 o 
   4   7   2      229.98      230.91      2.48 o 
   5   7   2        1.50        1.05      0.65 o 
   6   7   2      220.98      224.38      2.66 o 
   7   7   2       56.26       52.01      1.73 o 
   8   7   2      144.29      134.16      3.22 o 
   9   7   2       20.67       21.79      1.74 o 
  10   7   2       20.27       17.11      1.95 o 
  11   7   2        0.08       -0.44      1.39 o 
  -4   8   2       10.66       13.58      1.12 o 
  -3   8   2       40.49       40.77      1.46 o 
  -2   8   2       21.96       22.15      1.13 o 
  -1   8   2      108.46      104.23      2.01 o 
   0   8   2      261.78      242.98      3.22 o 
   1   8   2        7.10        5.33      0.79 o 
   2   8   2       25.13       23.90      1.10 o 
   3   8   2      489.52      473.64      4.94 o 
   4   8   2       74.39       69.21      2.11 o 
   5   8   2        2.22        1.88      0.67 o 
   6   8   2       35.57       41.97      1.39 o 
   7   8   2       43.75       40.02      1.89 o 
   8   8   2        0.58       -0.06      1.25 o 
   9   8   2       41.98       39.88      2.42 o 
  10   8   2       45.54       51.18      3.63 o 
  11   8   2       12.27        9.50      2.86 o 
  -3   9   2       62.68       64.51      1.81 o 
  -2   9   2        0.01        0.64      0.93 o 
  -1   9   2        0.01        0.00      0.75 o 
   0   9   2       16.09       23.00      1.13 o 
   1   9   2        7.36        8.14      0.88 o 
   2   9   2       56.63       55.76      1.57 o 
   3   9   2      138.19      128.01      3.00 o 
   4   9   2       12.77       12.23      0.94 o 
   5   9   2      199.71      182.81      2.69 o 
   6   9   2       13.75       13.14      1.21 o 
   7   9   2      149.69      146.73      3.43 o 
   8   9   2       15.62       14.62      1.65 o 
   9   9   2        1.46        0.92      1.40 o 
  10   9   2        3.52        1.82      1.52 o 
  11   9   2        5.81        4.28      2.89 o 
  -2  10   2        0.00        1.31      1.13 o 
  -1  10   2       38.93       41.78      1.47 o 
   0  10   2        2.58        3.83      0.87 o 
   1  10   2        3.16        4.87      0.89 o 
   2  10   2        0.24        0.49      0.79 o 
   3  10   2       48.06       40.55      1.66 o 
   4  10   2       72.72       70.34      1.78 o 
   5  10   2        3.17        1.19      0.88 o 
   6  10   2       65.51       79.05      2.39 o 
   7  10   2        9.84       11.61      2.09 o 
   8  10   2       11.73        5.97      1.81 o 
   9  10   2       65.12       63.55      3.36 o 
  10  10   2        8.60        8.54      2.14 o 
   1  11   2        8.36       12.67      1.10 o 
   2  11   2        4.02        3.69      0.94 o 
   3  11   2       44.85       52.87      1.72 o 
   4  11   2        4.16        4.33      0.99 o 
   5  11   2        4.15        3.75      1.14 o 
   6  11   2       40.96       38.01      2.08 o 
   7  11   2        3.05        2.30      1.68 o 
   8  11   2       34.62       35.01      2.67 o 
   9  11   2       10.89       12.74      2.25 o 
   4  12   2        2.78        3.74      1.18 o 
   5  12   2       27.73       28.56      1.96 o 
   6  12   2        1.82        2.10      1.42 o 
  -7 -10   3        5.71        6.18      1.42 o 
  -6 -10   3        3.61        4.35      1.11 o 
  -5 -10   3       16.62       17.53      1.50 o 
  -4 -10   3       22.34       22.08      1.08 o 
  -3 -10   3        1.02        0.56      1.07 o 
  -2 -10   3        0.08       -0.02      0.72 o 
  -1 -10   3        3.00        1.89      0.97 o 
  -9  -9   3        8.53        9.82      2.66 o 
  -8  -9   3        3.32        1.92      1.87 o 
  -7  -9   3        0.78        1.43      1.22 o 
  -6  -9   3       40.91       40.06      1.54 o 
  -5  -9   3       89.23       87.22      1.90 o 
  -4  -9   3        0.98        1.09      0.70 o 
  -3  -9   3       20.43       21.79      0.96 o 
  -2  -9   3      104.23       99.46      2.23 o 
  -1  -9   3        0.00       -0.87      0.58 o 
   0  -9   3       16.38       15.78      0.82 o 
   1  -9   3        0.67       -0.98      0.86 o 
   2  -9   3        4.33        4.11      0.97 o 
 -10  -8   3       20.76       16.17      5.41 o 
  -9  -8   3        0.30       -0.53      2.02 o 
  -8  -8   3       28.34       30.31      2.17 o 
  -7  -8   3        5.50        4.12      1.23 o 
  -6  -8   3       79.78       89.51      2.10 o 
  -5  -8   3       42.44       41.40      1.37 o 
  -4  -8   3        3.07        2.09      0.71 o 
  -3  -8   3       29.77       28.90      1.07 o 
  -2  -8   3       38.22       35.13      1.15 o 
  -1  -8   3        1.51        1.42      0.65 o 
   0  -8   3        6.02        5.32      0.84 o 
   1  -8   3        4.97        4.16      0.65 o 
   2  -8   3       19.84       17.89      0.95 o 
   3  -8   3        7.98        6.76      0.83 o 
 -10  -7   3        2.19        0.42      1.66 o 
  -9  -7   3       41.64       37.53      2.55 o 
  -8  -7   3        6.61        5.75      3.35 o 
  -7  -7   3       21.93       25.04      1.64 o 
  -6  -7   3       82.56       84.18      2.01 o 
  -5  -7   3       41.54       35.96      1.22 o 
  -4  -7   3       22.06       24.42      0.99 o 
  -3  -7   3       36.25       35.89      1.08 o 
  -2  -7   3       14.15       15.59      0.61 o 
  -1  -7   3       80.28       77.71      1.67 o 
   0  -7   3       33.81       33.68      1.01 o 
   1  -7   3      109.78      105.50      1.61 o 
   2  -7   3        3.68        2.95      0.96 o 
   3  -7   3       44.71       40.19      1.44 o 
   4  -7   3       26.24       23.69      1.09 o 
   5  -7   3        4.40        4.64      1.23 o 
 -11  -6   3        0.00       -0.35      1.67 o 
 -10  -6   3        0.56        1.15      1.58 o 
  -9  -6   3       71.54       71.94      3.17 o 
  -8  -6   3      117.01      113.63      3.11 o 
  -7  -6   3       62.39       64.39      2.07 o 
  -6  -6   3        4.69        3.89      0.79 o 
  -5  -6   3      427.49      423.71      5.02 o 
  -4  -6   3      234.68      230.50      2.65 o 
  -3  -6   3        0.37        0.53      0.50 o 
  -2  -6   3        8.35       10.10      0.56 o 
  -1  -6   3        1.12        1.26      0.47 o 
   0  -6   3       50.34       51.29      1.00 o 
   1  -6   3       13.27       15.43      0.78 o 
   2  -6   3        4.51        3.44      0.68 o 
   3  -6   3        0.71        0.38      0.61 o 
   4  -6   3        4.24        4.08      0.73 o 
   5  -6   3       18.63       16.83      1.07 o 
   6  -6   3        6.45        3.40      1.07 o 
 -11  -5   3        0.57       -1.22      2.36 o 
 -10  -5   3       32.54       33.66      2.16 o 
  -9  -5   3       36.41       35.27      2.09 o 
  -8  -5   3        8.98        9.67      1.19 o 
  -7  -5   3      129.78      143.61      2.58 o 
  -6  -5   3      150.39      152.85      2.25 o 
  -5  -5   3       94.81       95.38      1.64 o 
  -4  -5   3       14.17       12.60      0.74 o 
  -3  -5   3      295.00      293.76      2.77 o 
  -2  -5   3      103.18       96.37      1.25 o 
  -1  -5   3       10.30       11.76      0.68 o 
   0  -5   3      176.76      184.94      2.72 o 
   1  -5   3       51.08       53.64      3.12 o 
   2  -5   3       46.98       40.71      1.16 o 
   3  -5   3       80.35       78.23      1.52 o 
   4  -5   3      324.01      310.43      3.64 o 
   5  -5   3        0.40       -1.04      0.69 o 
   6  -5   3        7.63        6.47      1.01 o 
   7  -5   3       14.50       13.55      1.34 o 
 -11  -4   3       21.03       27.66      2.04 o 
 -10  -4   3        0.40       -0.52      1.58 o 
  -9  -4   3      203.62      193.82      4.25 o 
  -8  -4   3        4.02        4.85      1.32 o 
  -7  -4   3        3.73        3.45      0.88 o 
  -6  -4   3       36.73       35.35      1.09 o 
  -5  -4   3        0.06       -0.51      0.56 o 
  -4  -4   3        0.39        0.24      0.47 o 
  -3  -4   3       16.81       21.06      0.67 o 
  -2  -4   3       51.28       49.21      0.80 o 
  -1  -4   3      687.92      716.09      5.33 o 
   0  -4   3      514.18      533.22      6.36 o 
   1  -4   3       65.89       55.54      5.23 o 
   2  -4   3       89.30       91.84      3.74 o 
   3  -4   3      174.06      174.98      3.54 o 
   4  -4   3       40.33       38.44      1.13 o 
   5  -4   3       44.72       41.70      1.31 o 
   6  -4   3       36.52       35.75      2.16 o 
   7  -4   3        0.00        0.33      0.96 o 
   8  -4   3        6.39        6.68      0.97 o 
 -11  -3   3        0.68        1.06      1.95 o 
 -10  -3   3       22.68       19.60      1.70 o 
  -9  -3   3        2.45        1.63      1.46 o 
  -8  -3   3        9.00        7.92      1.36 o 
  -7  -3   3      262.44      263.93      3.21 o 
  -6  -3   3       43.06       49.32      1.23 o 
  -5  -3   3      428.15      441.15      3.80 o 
  -4  -3   3     1294.15     1409.14     10.07 o 
  -3  -3   3       60.15       54.56      0.85 o 
  -2  -3   3        3.31        7.63      0.34 o 
  -1  -3   3       46.65       51.92      0.75 o 
   0  -3   3      329.63      336.82      4.16 o 
   1  -3   3       23.71       23.13      1.70 o 
   2  -3   3       56.16       44.15      2.67 o 
   3  -3   3       22.18       17.03      0.85 o 
   4  -3   3        2.70        2.27      0.37 o 
   5  -3   3      184.76      181.44      2.15 o 
   6  -3   3        2.45        1.04      0.66 o 
   7  -3   3       35.62       34.77      1.32 o 
   8  -3   3        6.83        8.63      1.02 o 
 -11  -2   3        0.76        2.41      2.00 o 
 -10  -2   3       11.74       10.45      1.94 o 
  -9  -2   3      148.67      147.57      3.34 o 
  -8  -2   3      171.95      166.40      3.85 o 
  -7  -2   3       24.76       30.29      1.53 o 
  -6  -2   3      247.95      249.51      3.32 o 
  -5  -2   3        8.36        7.18      0.56 o 
  -4  -2   3      171.48      170.04      1.81 o 
  -3  -2   3       36.16       33.36      0.70 o 
  -2  -2   3      261.64      262.29      2.17 o 
  -1  -2   3       10.75       16.76      0.45 o 
   0  -2   3        3.71        4.27      0.30 o 
   1  -2   3        4.19        5.12      0.97 o 
   2  -2   3     1253.78     1266.39     15.56 o 
   3  -2   3      290.46      313.56      3.36 o 
   4  -2   3       86.17       89.08      1.49 o 
   5  -2   3       66.34       66.50      1.23 o 
   6  -2   3        2.21        0.98      0.63 o 
   7  -2   3        4.11        4.90      0.81 o 
   8  -2   3        5.79        7.61      0.95 o 
   9  -2   3        2.56        2.73      1.07 o 
 -10  -1   3        8.52        7.90      1.75 o 
  -9  -1   3        7.68        8.54      1.53 o 
  -8  -1   3       14.54       16.11      1.38 o 
  -7  -1   3        1.27        0.79      0.90 o 
  -6  -1   3       17.76       13.72      0.94 o 
  -5  -1   3      247.13      265.35      3.19 o 
  -4  -1   3     1488.68     1535.32     15.00 o 
  -3  -1   3       13.85       16.77      0.50 o 
  -2  -1   3        8.07       12.45      0.43 o 
  -1  -1   3     9223.61     9370.99     64.16 o 
   0  -1   3     4142.12     4373.64     29.85 o 
   1  -1   3     1239.29     1250.11     10.45 o 
   2  -1   3       33.36       34.38      0.79 o 
   3  -1   3      826.52      841.04      7.21 o 
   4  -1   3        1.63        0.86      0.35 o 
   5  -1   3        3.28        5.09      0.48 o 
   6  -1   3       26.92       28.67      1.06 o 
   7  -1   3        5.98        7.45      0.83 o 
   8  -1   3        2.34        1.36      0.80 o 
   9  -1   3        5.76        6.12      1.10 o 
  10  -1   3       16.18       19.13      1.61 o 
 -10   0   3       35.94       35.51      3.18 o 
  -9   0   3        0.58        1.98      1.16 o 
  -8   0   3       13.88       13.07      2.22 o 
  -7   0   3      325.53      328.00      4.89 o 
  -6   0   3       20.39       23.72      0.99 o 
  -5   0   3      488.18      510.22      5.29 o 
  -4   0   3      123.89      150.61      2.51 o 
  -3   0   3       22.81       20.74      0.81 o 
  -2   0   3      514.09      532.45      5.32 o 
  -1   0   3     1384.91     1439.91     10.13 o 
   0   0   3     5576.39     5510.58     38.46 o 
   1   0   3     3187.84     3333.12     23.57 o 
   2   0   3      177.94      164.09      2.48 o 
   3   0   3      101.08       98.43      1.12 o 
   4   0   3        8.97       13.72      0.53 o 
   5   0   3      666.42      662.30      5.73 o 
   6   0   3       92.76       90.76      1.48 o 
   7   0   3      181.97      177.65      3.13 o 
   8   0   3       88.06       93.62      1.86 o 
   9   0   3        0.01       -0.37      0.87 o 
  10   0   3       12.66        9.30      1.61 o 
 -10   1   3       13.09       13.60      2.72 o 
  -9   1   3       43.98       46.22      2.71 o 
  -8   1   3       89.50       83.41      3.68 o 
  -7   1   3        0.03        1.24      0.88 o 
  -6   1   3        9.75       10.11      0.87 o 
  -5   1   3      181.24      179.22      2.11 o 
  -4   1   3      110.89      108.29      2.15 o 
  -3   1   3       59.91       63.10      0.99 o 
  -2   1   3      201.66      217.45      2.39 o 
  -1   1   3     1446.23     1469.77     14.29 o 
   0   1   3     1798.35     1941.48     14.33 o 
   1   1   3     7061.95     7142.17     50.58 o 
   2   1   3     4086.08     4088.93     29.18 o 
   3   1   3      412.05      414.59      3.20 o 
   4   1   3        3.43        2.22      0.42 o 
   5   1   3        4.27        3.38      0.43 o 
   6   1   3      166.70      165.28      2.04 o 
   7   1   3       62.43       64.89      1.41 o 
   8   1   3        9.90       10.73      1.25 o 
   9   1   3       19.83       23.59      1.36 o 
  10   1   3        1.33        1.88      1.57 o 
  11   1   3        6.50        6.14      1.97 o 
  -9   2   3        5.00        5.47      2.85 o 
  -8   2   3       10.82        9.98      1.70 o 
  -7   2   3       63.55       64.26      2.00 o 
  -6   2   3        2.86        1.56      0.82 o 
  -5   2   3        6.48        7.51      0.76 o 
  -4   2   3       99.17       98.86      1.38 o 
  -3   2   3       41.24       61.57      1.08 o 
  -2   2   3     1810.35     1932.43     14.75 o 
  -1   2   3      830.43      848.58      6.75 o 
   0   2   3        0.09        0.68      0.38 o 
   1   2   3     1115.67     1074.74     10.22 o 
   2   2   3        6.07        4.68      0.42 o 
   3   2   3      305.07      299.62      2.75 o 
   4   2   3      998.73     1023.92      7.43 o 
   5   2   3      362.00      398.56      3.40 o 
   6   2   3       68.74       58.48      1.14 o 
   7   2   3       84.31       87.97      1.50 o 
   8   2   3      101.68      100.43      1.80 o 
   9   2   3       13.63       14.78      1.08 o 
  10   2   3       56.69       58.06      2.99 o 
  11   2   3       13.86       19.50      2.39 o 
  -9   3   3        7.79        7.34      2.34 o 
  -8   3   3       20.34       27.41      3.55 o 
  -7   3   3       15.49       18.87      1.63 o 
  -6   3   3       76.44       69.69      1.90 o 
  -5   3   3      706.27      698.84      6.74 o 
  -4   3   3       29.14       30.89      0.98 o 
  -3   3   3        1.22        4.72      0.66 o 
  -2   3   3        4.21        4.50      0.48 o 
  -1   3   3      168.32      176.42      1.90 o 
   0   3   3      129.29      111.28      1.35 o 
   1   3   3      105.01       93.06      1.19 o 
   2   3   3     2523.26     2547.24     19.18 o 
   3   3   3      650.93      563.74     14.53 o 
   4   3   3        1.06        0.99      0.39 o 
   5   3   3     1456.14     1550.02     11.01 o 
   6   3   3       31.55       37.26      1.01 o 
   7   3   3       13.94       15.50      0.80 o 
   8   3   3       32.73       34.91      1.16 o 
   9   3   3       10.84        9.77      1.09 o 
  10   3   3        0.15       -1.24      1.25 o 
  11   3   3        0.16        0.84      1.73 o 
  -8   4   3        7.47        5.77      2.23 o 
  -7   4   3        0.05       -1.73      1.15 o 
  -6   4   3        4.32        3.79      1.06 o 
  -5   4   3       21.13       16.58      1.28 o 
  -4   4   3       25.16       26.13      1.11 o 
  -3   4   3      427.62      411.75      4.26 o 
  -2   4   3        0.71        1.50      0.57 o 
  -1   4   3      236.41      242.78      2.34 o 
   0   4   3      338.84      354.14      3.03 o 
   1   4   3      371.06      351.91      3.30 o 
   2   4   3      670.63      686.15      5.68 o 
   3   4   3       29.59       35.39      0.81 o 
   4   4   3      363.63      361.13      4.04 o 
   5   4   3      139.20      128.86      1.78 o 
   6   4   3        1.08        0.80      0.54 o 
   7   4   3      333.42      333.16      3.67 o 
   8   4   3      110.07      103.59      2.21 o 
   9   4   3       78.89       75.56      2.05 o 
  10   4   3        1.14       -0.27      1.20 o 
  11   4   3       18.26       24.37      2.70 o 
  -7   5   3        1.51       -0.12      1.37 o 
  -6   5   3       17.61       16.83      1.36 o 
  -5   5   3        1.86        2.92      0.87 o 
  -4   5   3       84.27       78.00      1.88 o 
  -3   5   3      192.69      191.43      2.63 o 
  -2   5   3      353.80      354.76      3.80 o 
  -1   5   3      363.51      344.18      3.61 o 
   0   5   3        1.80        1.78      0.48 o 
   1   5   3      896.79      901.76      7.30 o 
   2   5   3      274.53      306.34      2.77 o 
   3   5   3        1.03        2.72      0.42 o 
   4   5   3      139.98      152.16      1.82 o 
   5   5   3       49.09       43.18      1.06 o 
   6   5   3       39.98       35.67      1.56 o 
   7   5   3       83.30       91.64      2.06 o 
   8   5   3        1.75        0.98      0.97 o 
   9   5   3      200.58      176.49      5.67 o 
  10   5   3       10.59       12.64      1.69 o 
  11   5   3        3.64        5.45      1.63 o 
  12   5   3        1.38        3.86      2.20 o 
  -6   6   3        3.46       -0.26      1.17 o 
  -5   6   3       22.06       26.01      1.37 o 
  -4   6   3        8.25       10.69      1.42 o 
  -3   6   3        0.13       -0.01      0.74 o 
  -2   6   3       28.22       26.47      1.23 o 
  -1   6   3      176.76      175.20      2.39 o 
   0   6   3       63.69       50.16      1.27 o 
   1   6   3       41.92       43.12      1.15 o 
   2   6   3      413.05      415.32      3.79 o 
   3   6   3      674.93      693.83      5.24 o 
   4   6   3        2.40        6.74      0.58 o 
   5   6   3      408.47      396.76      4.50 o 
   6   6   3       68.22       72.35      1.46 o 
   7   6   3       94.20      103.88      1.98 o 
   8   6   3      127.65      113.82      2.91 o 
   9   6   3      128.75      105.23      2.94 o 
  10   6   3       12.33       15.18      1.66 o 
  11   6   3        1.32       -1.37      1.52 o 
  -5   7   3       12.78       11.39      1.28 o 
  -4   7   3        2.29        1.50      0.91 o 
  -3   7   3       13.66       17.42      1.37 o 
  -2   7   3        8.86        7.64      0.91 o 
  -1   7   3       61.19       61.59      1.63 o 
   0   7   3      183.90      189.34      3.44 o 
   1   7   3      526.43      507.42      5.75 o 
   2   7   3       12.97       15.17      1.05 o 
   3   7   3        2.95        2.62      0.65 o 
   4   7   3      325.66      341.29      3.90 o 
   5   7   3        0.55        0.23      0.61 o 
   6   7   3       22.82       25.87      1.10 o 
   7   7   3        2.25        1.50      0.95 o 
   8   7   3       24.30       21.82      1.67 o 
   9   7   3       68.03       69.03      2.58 o 
  10   7   3        0.31        1.56      2.17 o 
  11   7   3        4.81        3.47      1.66 o 
  -4   8   3       26.85       31.04      1.47 o 
  -3   8   3        0.05       -0.91      0.82 o 
  -2   8   3       51.57       59.36      1.72 o 
  -1   8   3        7.26        5.03      0.85 o 
   0   8   3        2.15        1.00      0.74 o 
   1   8   3       21.38       22.54      1.12 o 
   2   8   3       20.25       19.73      1.09 o 
   3   8   3      208.63      207.12      2.81 o 
   4   8   3        5.61        4.47      0.66 o 
   5   8   3        0.90        0.31      0.67 o 
   6   8   3      148.63      146.33      2.41 o 
   7   8   3        2.66        2.40      1.01 o 
   8   8   3       60.11       61.66      2.41 o 
   9   8   3       13.02       11.88      1.55 o 
  10   8   3       17.46       18.16      1.90 o 
  11   8   3       31.94       31.65      3.80 o 
  -3   9   3        0.24        0.95      0.93 o 
  -2   9   3        0.71        0.77      0.85 o 
  -1   9   3        4.58        2.78      0.87 o 
   0   9   3       54.90       57.27      1.68 o 
   1   9   3        1.82        2.54      0.85 o 
   2   9   3       56.60       56.15      1.66 o 
   3   9   3        8.51        8.89      0.96 o 
   4   9   3        1.29        0.74      0.75 o 
   5   9   3      333.18      306.07      4.44 o 
   6   9   3        4.92        2.83      0.95 o 
   7   9   3       26.01       30.85      2.75 o 
   8   9   3       25.24       21.32      1.98 o 
   9   9   3        5.89        7.10      1.67 o 
  10   9   3        5.97        7.23      1.82 o 
  11   9   3        1.79        1.40      1.74 o 
  -2  10   3        2.44        1.96      0.98 o 
  -1  10   3       10.04       12.48      1.13 o 
   0  10   3       31.92       29.08      1.35 o 
   1  10   3       44.55       39.58      1.48 o 
   2  10   3        2.60        3.49      0.91 o 
   3  10   3        3.12        3.09      0.90 o 
   4  10   3       13.08       16.71      1.20 o 
   5  10   3       35.40       34.06      1.69 o 
   6  10   3       12.93       15.13      1.40 o 
   7  10   3        6.07        2.70      1.97 o 
   8  10   3       42.62       42.16      3.64 o 
   9  10   3      125.05      130.98      6.42 o 
  10  10   3        5.07        3.67      1.96 o 
   0  11   3        3.42        3.25      1.01 o 
   1  11   3        7.70        8.42      1.30 o 
   2  11   3        2.01        3.01      0.96 o 
   3  11   3       17.28       19.92      1.28 o 
   4  11   3        4.30        4.84      1.13 o 
   5  11   3        7.30        9.07      1.62 o 
   6  11   3        5.95        3.53      1.72 o 
   7  11   3        0.00        0.58      1.66 o 
   8  11   3        3.27        1.20      1.81 o 
   9  11   3        0.69       -0.99      1.77 o 
   3  12   3       16.17       17.61      1.68 o 
   4  12   3        0.00        1.00      1.59 o 
   5  12   3       20.88       23.57      1.92 o 
   6  12   3        4.27        4.54      2.32 o 
   7  12   3       17.94       19.38      3.09 o 
  -6 -10   4        0.03        1.34      1.05 o 
  -5 -10   4       11.92       13.73      1.64 o 
  -4 -10   4       30.48       32.92      1.42 o 
  -3 -10   4        9.18        8.44      0.96 o 
  -2 -10   4        0.34        0.56      0.73 o 
  -8  -9   4        4.18        2.96      1.67 o 
  -7  -9   4       13.99       14.89      1.59 o 
  -6  -9   4       10.51       12.13      1.23 o 
  -5  -9   4      101.64       98.98      2.04 o 
  -4  -9   4        9.58       10.39      0.87 o 
  -3  -9   4        5.74        6.97      0.86 o 
  -2  -9   4       79.10       82.65      1.73 o 
  -1  -9   4        0.73        0.70      0.60 o 
   0  -9   4        2.10        2.98      0.59 o 
   1  -9   4       14.89       12.98      2.62 o 
  -9  -8   4       13.00       12.39      2.47 o 
  -8  -8   4       20.70       23.22      3.12 o 
  -7  -8   4        0.82        1.54      1.28 o 
  -6  -8   4       19.45       19.84      1.36 o 
  -5  -8   4        2.45        2.45      0.77 o 
  -4  -8   4       13.57       12.07      0.88 o 
  -3  -8   4      117.02      119.47      2.17 o 
  -2  -8   4        2.77        1.70      0.72 o 
  -1  -8   4        0.24        0.66      0.54 o 
   0  -8   4       65.97       65.09      1.36 o 
   1  -8   4        1.47        0.55      1.64 o 
   2  -8   4       29.56       31.46      2.32 o 
   3  -8   4        0.16       -0.42      1.56 o 
 -10  -7   4        0.02       -1.52      2.12 o 
  -9  -7   4        1.86       -0.20      3.27 o 
  -8  -7   4       15.47       13.41      2.32 o 
  -7  -7   4        2.35        1.36      1.20 o 
  -6  -7   4       34.18       35.26      1.48 o 
  -5  -7   4        1.72        0.27      0.76 o 
  -4  -7   4      154.24      152.33      2.26 o 
  -3  -7   4       87.62       85.97      1.80 o 
  -2  -7   4        1.87        1.99      0.67 o 
  -1  -7   4       24.78       24.78      0.84 o 
   0  -7   4       30.80       26.88      0.88 o 
   1  -7   4       21.29       20.99      2.99 o 
   2  -7   4        1.13        0.13      2.22 o 
   3  -7   4       10.92       11.85      1.35 o 
   4  -7   4        3.47        3.99      0.93 o 
 -10  -6   4        4.37        7.03      2.01 o 
  -9  -6   4       82.02       80.79      3.49 o 
  -8  -6   4      125.30      132.06      3.35 o 
  -7  -6   4       20.13       18.86      1.33 o 
  -6  -6   4        0.68        0.12      0.73 o 
  -5  -6   4      129.38      133.49      2.37 o 
  -4  -6   4        0.01       -0.30      0.65 o 
  -3  -6   4      278.14      273.79      3.04 o 
  -2  -6   4      232.38      223.31      2.20 o 
  -1  -6   4      153.63      150.11      1.98 o 
   0  -6   4       13.58       13.81      0.81 o 
   1  -6   4       73.32       67.26      3.87 o 
   2  -6   4        0.35        1.08      2.00 o 
   3  -6   4        6.56        6.12      1.18 o 
   4  -6   4        1.02        1.24      0.62 o 
   5  -6   4       21.26       20.11      1.06 o 
 -10  -5   4        6.65       10.03      1.96 o 
  -9  -5   4       29.68       30.17      2.35 o 
  -8  -5   4       44.77       41.92      2.45 o 
  -7  -5   4       19.16       20.19      1.48 o 
  -6  -5   4      118.16      113.41      2.77 o 
  -5  -5   4       13.89       13.76      0.92 o 
  -4  -5   4        1.41        3.78      0.70 o 
  -3  -5   4      364.75      373.57      3.38 o 
  -2  -5   4       18.14       18.27      0.70 o 
  -1  -5   4      263.33      254.14      2.38 o 
   0  -5   4       63.04       61.68      1.42 o 
   1  -5   4        0.79       -0.12      1.77 o 
   2  -5   4       84.23       78.24      3.90 o 
   3  -5   4       11.38       11.58      0.77 o 
   4  -5   4       23.32       23.43      1.03 o 
   5  -5   4       17.91       18.33      1.43 o 
   6  -5   4       15.98       15.88      1.19 o 
 -11  -4   4        6.50        7.80      2.15 o 
 -10  -4   4        0.72       -0.67      1.32 o 
  -9  -4   4       42.44       40.78      2.62 o 
  -8  -4   4      108.83      106.35      3.01 o 
  -7  -4   4      116.34      116.52      2.84 o 
  -6  -4   4        5.24        5.34      0.76 o 
  -5  -4   4        6.37        6.65      0.74 o 
  -4  -4   4      147.58      155.89      2.03 o 
  -3  -4   4        1.46        1.75      0.52 o 
  -2  -4   4      208.59      204.59      1.89 o 
  -1  -4   4       82.95       69.44      0.83 o 
   0  -4   4        2.72        2.53      0.53 o 
   1  -4   4      434.40      446.45      9.70 o 
   2  -4   4        0.94        1.91      1.64 o 
   3  -4   4      130.08      127.91      2.20 o 
   4  -4   4        7.48        7.30      0.62 o 
   5  -4   4        1.58        1.27      0.75 o 
   6  -4   4       15.53       15.22      1.07 o 
   7  -4   4        0.10       -0.76      0.92 o 
 -11  -3   4        0.94       -1.57      2.80 o 
 -10  -3   4       12.63       15.08      1.63 o 
  -9  -3   4        0.63       -0.10      1.18 o 
  -8  -3   4       50.04       50.45      2.24 o 
  -7  -3   4      101.85       91.57      2.71 o 
  -6  -3   4       37.86       39.72      1.14 o 
  -5  -3   4      274.45      283.30      2.80 o 
  -4  -3   4       95.91       94.31      1.80 o 
  -3  -3   4      217.86      219.12      2.19 o 
  -2  -3   4      611.49      631.22      4.87 o 
  -1  -3   4       15.92       19.64      0.48 o 
   0  -3   4       40.79       34.33      1.26 o 
   1  -3   4       43.89       40.02      3.04 o 
   2  -3   4       13.98       11.72      1.64 o 
   3  -3   4       49.64       51.15      1.30 o 
   4  -3   4       31.91       34.66      0.98 o 
   5  -3   4      200.78      191.41      2.75 o 
   6  -3   4        6.38        5.30      0.68 o 
   7  -3   4        7.78        6.95      0.83 o 
   8  -3   4       34.51       40.55      1.46 o 
 -10  -2   4       23.81       22.47      2.47 o 
  -9  -2   4        0.15        1.46      1.18 o 
  -8  -2   4        1.32        1.65      1.11 o 
  -7  -2   4      232.64      227.61      3.60 o 
  -6  -2   4      169.06      164.86      2.43 o 
  -5  -2   4       49.75       48.44      1.12 o 
  -4  -2   4       13.30       11.06      0.54 o 
  -3  -2   4      887.82      959.66      6.58 o 
  -2  -2   4       19.34       20.14      0.54 o 
  -1  -2   4        9.11        5.91      0.57 o 
   0  -2   4      404.98      428.10      3.73 o 
   1  -2   4       36.09       35.38      1.19 o 
   2  -2   4      220.29      194.52      3.72 o 
   3  -2   4       14.42       16.30      0.75 o 
   4  -2   4      365.42      380.33      3.35 o 
   5  -2   4      119.07      115.07      1.58 o 
   6  -2   4       35.01       36.47      1.15 o 
   7  -2   4       24.85       30.98      1.22 o 
   8  -2   4        0.11        1.01      0.75 o 
   9  -2   4        4.55        5.36      1.49 o 
 -10  -1   4        7.06        5.08      1.60 o 
  -9  -1   4        5.05        6.57      1.30 o 
  -8  -1   4       80.44       80.60      2.42 o 
  -7  -1   4       33.09       35.70      1.56 o 
  -6  -1   4       54.28       53.70      1.93 o 
  -5  -1   4       21.32       23.26      1.05 o 
  -4  -1   4       45.76       41.19      1.17 o 
  -3  -1   4        7.17        8.72      0.51 o 
  -2  -1   4      994.90     1027.07      7.19 o 
  -1  -1   4     3486.90     3593.01     25.01 o 
   0  -1   4      889.26      939.84      7.17 o 
   1  -1   4      676.75      730.31      5.91 o 
   2  -1   4       24.25       25.39      0.81 o 
   3  -1   4      249.30      264.64      2.55 o 
   4  -1   4       48.56       40.22      0.85 o 
   5  -1   4       78.84       80.59      1.28 o 
   6  -1   4        5.51        3.93      0.68 o 
   7  -1   4      109.79       98.13      1.76 o 
   8  -1   4      101.53      102.39      1.96 o 
   9  -1   4       36.34       47.44      1.65 o 
 -10   0   4        0.36       -4.27      5.17 o 
  -9   0   4       20.02       23.91      4.29 o 
  -8   0   4       76.68       77.70      2.19 o 
  -7   0   4       34.70       37.58      1.55 o 
  -6   0   4       26.13       27.62      1.17 o 
  -5   0   4      110.41      110.93      1.87 o 
  -4   0   4      183.80      180.69      2.85 o 
  -3   0   4      523.05      554.14      4.36 o 
  -2   0   4       34.28       39.91      0.80 o 
  -1   0   4      220.37      263.53      2.30 o 
   0   0   4     1353.37     1426.09     10.25 o 
   1   0   4     1318.59     1406.00     10.28 o 
   2   0   4       70.14       67.36      1.04 o 
   3   0   4        7.48        7.20      0.42 o 
   4   0   4       17.28       26.27      0.70 o 
   5   0   4      738.30      736.73      5.96 o 
   6   0   4        3.72        4.80      0.61 o 
   7   0   4      392.16      367.97      3.93 o 
   8   0   4        1.72        2.78      0.76 o 
   9   0   4        0.25        0.01      0.81 o 
  10   0   4       47.45       49.67      2.75 o 
 -10   1   4        8.13        4.78      2.50 o 
  -9   1   4        2.83       -0.11      3.34 o 
  -8   1   4        2.90        6.08      1.38 o 
  -7   1   4       21.91       22.40      1.31 o 
  -6   1   4      120.70      118.12      2.23 o 
  -5   1   4       69.95       69.35      1.42 o 
  -4   1   4      196.54      228.48      2.96 o 
  -3   1   4      409.75      405.90      3.86 o 
  -2   1   4       38.61       38.62      1.15 o 
  -1   1   4     1376.31     1364.13     11.09 o 
   0   1   4     1539.41     1633.38     11.45 o 
   1   1   4     2935.22     3133.24     21.92 o 
   2   1   4        8.34        6.09      0.35 o 
   3   1   4       35.57       31.21      0.68 o 
   4   1   4     1395.50     1425.26     10.67 o 
   5   1   4        5.24        8.23      0.56 o 
   6   1   4        1.52        1.21      0.54 o 
   7   1   4        2.66        4.29      0.68 o 
   8   1   4       13.51       13.38      0.92 o 
   9   1   4       14.99       15.51      1.25 o 
  10   1   4        0.09        0.03      1.21 o 
  -9   2   4       16.52       23.92      4.41 o 
  -8   2   4        2.87        4.66      1.94 o 
  -7   2   4       19.46       18.83      1.69 o 
  -6   2   4       10.90        9.22      1.04 o 
  -5   2   4        5.17        5.92      0.82 o 
  -4   2   4      417.51      442.42      4.00 o 
  -3   2   4       15.81       19.50      0.83 o 
  -2   2   4       12.80       24.10      0.76 o 
  -1   2   4        8.36       13.79      0.63 o 
   0   2   4      381.17      413.16      4.41 o 
   1   2   4      644.30      643.82      5.34 o 
   2   2   4       31.87       28.91      0.70 o 
   3   2   4      179.58      145.02      1.48 o 
   4   2   4      565.80      559.26      4.36 o 
   5   2   4        0.02       -0.10      0.42 o 
   6   2   4      240.33      260.26      2.59 o 
   7   2   4      112.77      110.16      1.89 o 
   8   2   4      195.83      188.57      2.51 o 
   9   2   4       19.16       20.79      1.33 o 
  10   2   4        4.52        6.23      1.72 o 
  11   2   4       19.76       27.13      3.50 o 
  -9   3   4        3.29        0.81      2.11 o 
  -8   3   4        2.30       -1.08      2.31 o 
  -7   3   4       56.21       49.73      3.20 o 
  -6   3   4        7.13        4.55      1.13 o 
  -5   3   4      288.91      276.35      3.41 o 
  -4   3   4       34.14       36.20      1.09 o 
  -3   3   4       41.16       36.00      1.04 o 
  -2   3   4      550.65      583.02      5.09 o 
  -1   3   4        3.23        2.76      0.48 o 
   0   3   4       13.09       17.81      0.59 o 
   1   3   4      107.37      116.44      1.50 o 
   2   3   4       31.62       31.72      0.86 o 
   3   3   4       95.57      106.85      1.52 o 
   4   3   4     2700.91     2793.76     20.04 o 
   5   3   4     1346.23     1269.46      9.62 o 
   6   3   4       15.15       12.99      0.75 o 
   7   3   4      356.94      344.97      3.34 o 
   8   3   4        0.70       -0.24      0.70 o 
   9   3   4       15.81       12.55      1.18 o 
  10   3   4       50.49       54.01      2.96 o 
  11   3   4        0.09       -0.40      1.65 o 
  -8   4   4        9.93       12.20      2.50 o 
  -7   4   4        0.14        1.77      2.85 o 
  -6   4   4       10.18       10.39      1.45 o 
  -5   4   4        4.99        4.06      0.80 o 
  -4   4   4      157.81      144.72      3.09 o 
  -3   4   4      141.97      144.88      2.01 o 
  -2   4   4        1.25        0.82      0.55 o 
  -1   4   4       15.75        9.70      0.60 o 
   0   4   4      636.60      704.25      5.88 o 
   1   4   4      332.79      356.77      3.30 o 
   2   4   4      624.41      635.22      5.28 o 
   3   4   4       27.15       29.07      1.06 o 
   4   4   4        9.74       23.17      0.82 o 
   5   4   4        0.01        0.01      0.49 o 
   6   4   4      109.15      115.03      1.74 o 
   7   4   4      248.69      254.85      2.87 o 
   8   4   4        4.90        3.26      0.95 o 
   9   4   4       59.07       57.18      2.11 o 
  10   4   4       19.65       23.26      1.62 o 
  11   4   4       58.35       65.49      3.50 o 
  -7   5   4        8.35        6.15      4.66 o 
  -6   5   4       18.66       17.96      1.68 o 
  -5   5   4        2.99        3.28      1.03 o 
  -4   5   4      346.24      321.87      6.58 o 
  -3   5   4       25.00       27.96      1.17 o 
  -2   5   4       41.17       43.48      1.30 o 
  -1   5   4       60.39       68.58      1.32 o 
   0   5   4      638.18      675.13      5.14 o 
   1   5   4       15.37        8.25      0.56 o 
   2   5   4        5.53        5.88      0.50 o 
   3   5   4      155.14      138.87      1.68 o 
   4   5   4      227.34      216.48      3.33 o 
   5   5   4       47.15       43.43      1.16 o 
   6   5   4       30.45       29.82      1.06 o 
   7   5   4       12.69       12.39      0.90 o 
   8   5   4        8.17        7.59      1.10 o 
   9   5   4       79.68       64.80      2.25 o 
  10   5   4       96.38       90.49      2.70 o 
  11   5   4        0.49       -0.85      1.40 o 
  -6   6   4        0.09        1.71      1.49 o 
  -5   6   4       13.53       15.11      1.55 o 
  -4   6   4       45.30       45.18      1.58 o 
  -3   6   4        8.62        8.10      0.96 o 
  -2   6   4        3.54        3.67      0.83 o 
  -1   6   4       64.17       62.26      1.53 o 
   0   6   4        4.59        4.01      0.73 o 
   1   6   4       68.84       71.01      1.30 o 
   2   6   4       42.78       50.23      1.14 o 
   3   6   4      201.62      205.53      2.25 o 
   4   6   4      464.70      466.78      4.16 o 
   5   6   4      599.38      599.95      5.99 o 
   6   6   4      113.72      120.40      2.13 o 
   7   6   4      388.24      358.93      6.29 o 
   8   6   4        0.05        0.40      1.14 o 
   9   6   4        0.69       -0.15      1.09 o 
  10   6   4       36.54       37.23      2.00 o 
  11   6   4        0.08       -1.91      1.39 o 
  -5   7   4       21.43       20.26      2.06 o 
  -4   7   4        2.14        1.26      0.91 o 
  -3   7   4       83.12       81.48      2.04 o 
  -2   7   4      118.10      116.88      2.31 o 
  -1   7   4      168.32      160.86      3.80 o 
   0   7   4        8.57        7.65      0.83 o 
   1   7   4      174.96      169.30      2.57 o 
   2   7   4       68.16       68.81      1.46 o 
   3   7   4       74.85       75.15      1.69 o 
   4   7   4        6.29        8.56      0.68 o 
   5   7   4       15.12       16.71      0.86 o 
   6   7   4       17.86       22.22      1.00 o 
   7   7   4        3.60        6.59      1.15 o 
   8   7   4       65.35       54.91      2.19 o 
   9   7   4       66.55       65.69      2.71 o 
  10   7   4       19.46       19.79      1.76 o 
  11   7   4       17.57       17.75      2.82 o 
  -4   8   4       56.53       61.88      2.41 o 
  -3   8   4       10.19       12.11      1.15 o 
  -2   8   4       49.31       53.19      1.70 o 
  -1   8   4       22.34       24.33      1.25 o 
   0   8   4       62.29       53.44      1.61 o 
   1   8   4        7.60        6.40      0.90 o 
   2   8   4      104.51       96.70      1.92 o 
   3   8   4      102.30      101.00      3.43 o 
   4   8   4       33.27       33.91      1.30 o 
   5   8   4        6.85        9.68      0.94 o 
   6   8   4      357.13      336.05      4.31 o 
   7   8   4       84.97       74.76      2.41 o 
   8   8   4       44.94       48.33      2.15 o 
   9   8   4       20.52       14.70      3.05 o 
  10   8   4        5.91        3.75      1.45 o 
  11   8   4        8.44       13.90      1.91 o 
  -3   9   4        5.01        7.57      1.14 o 
  -2   9   4       22.96       24.94      1.39 o 
  -1   9   4       10.78        7.82      1.04 o 
   0   9   4       26.57       27.47      1.38 o 
   1   9   4        2.21        2.53      0.88 o 
   2   9   4      119.17      119.43      2.38 o 
   3   9   4        0.16       -0.72      0.79 o 
   4   9   4        0.65        0.50      0.73 o 
   5   9   4      101.34      106.94      2.50 o 
   6   9   4       28.07       26.50      1.98 o 
   7   9   4        0.32       -0.31      1.29 o 
   8   9   4       37.36       27.12      2.14 o 
   9   9   4        1.73        1.56      1.50 o 
  10   9   4       18.13       19.49      3.56 o 
  11   9   4        3.75        2.67      1.83 o 
  -2  10   4        5.55        4.94      1.19 o 
  -1  10   4       13.32       16.50      1.27 o 
   0  10   4        3.48        4.49      0.98 o 
   1  10   4       12.35       15.15      1.17 o 
   2  10   4       62.46       67.31      1.92 o 
   3  10   4        0.08        0.34      0.84 o 
   4  10   4        7.13        6.38      1.16 o 
   5  10   4       14.56       14.75      1.38 o 
   6  10   4        8.47        6.98      1.75 o 
   7  10   4        4.51        3.85      2.16 o 
   8  10   4        5.49        5.16      1.63 o 
   9  10   4       24.83       25.58      2.34 o 
  10  10   4       19.17       22.45      2.82 o 
   0  11   4        2.52        3.41      1.07 o 
   1  11   4        7.21        7.11      1.12 o 
   2  11   4        0.01        0.82      1.05 o 
   3  11   4       13.10       15.74      1.83 o 
   4  11   4       41.24       42.07      2.94 o 
   5  11   4        6.51        4.93      1.36 o 
   6  11   4        4.02        2.91      1.75 o 
   7  11   4        0.49        0.42      1.72 o 
   8  11   4        6.22        3.99      1.95 o 
   9  11   4        1.29       -1.47      1.84 o 
   3  12   4        1.17        3.67      1.38 o 
   4  12   4        5.40        5.17      1.59 o 
   5  12   4       51.37       50.33      2.95 o 
   6  12   4       17.35       17.26      2.27 o 
   7  12   4       20.95       31.65      4.01 o 
  -7  -9   5       66.34       72.76      2.64 o 
  -6  -9   5        0.42        1.57      1.03 o 
  -5  -9   5       39.47       40.43      1.66 o 
  -4  -9   5        2.01        3.04      0.87 o 
  -3  -9   5       11.43       10.32      1.01 o 
  -2  -9   5        4.03        5.14      0.78 o 
  -1  -9   5       14.24       14.28      1.35 o 
   0  -9   5        3.54        5.24      1.21 o 
  -8  -8   5        0.93       -0.07      1.54 o 
  -7  -8   5        5.28        5.11      1.33 o 
  -6  -8   5        0.02        0.34      0.95 o 
  -5  -8   5        1.38        1.33      0.85 o 
  -4  -8   5       23.04       21.74      1.03 o 
  -3  -8   5       68.16       71.21      2.28 o 
  -2  -8   5        0.88       -0.40      0.95 o 
  -1  -8   5        4.06        5.62      0.63 o 
   0  -8   5       90.72       86.06      2.87 o 
   1  -8   5       44.91       42.72      1.83 o 
   2  -8   5       13.80       13.02      3.29 o 
  -9  -7   5        0.10       -0.93      2.02 o 
  -8  -7   5       52.32       61.97      3.01 o 
  -7  -7   5       29.10       29.75      2.29 o 
  -6  -7   5       60.42       58.75      1.96 o 
  -5  -7   5        1.42        0.44      0.82 o 
  -4  -7   5       33.20       35.18      1.27 o 
  -3  -7   5        0.01       -0.26      0.58 o 
  -2  -7   5       66.04       61.73      1.37 o 
  -1  -7   5        7.15        5.56      0.59 o 
   0  -7   5       20.50       21.41      0.79 o 
   1  -7   5        0.40       -0.64      2.11 o 
   2  -7   5        0.44        0.59      2.33 o 
   3  -7   5        7.01        7.67      2.78 o 
   4  -7   5        1.30       -0.47      1.26 o 
 -10  -6   5       13.10       12.76      2.16 o 
  -9  -6   5       50.15       49.65      3.50 o 
  -8  -6   5        0.98       -1.43      1.67 o 
  -7  -6   5        0.44       -0.02      1.21 o 
  -6  -6   5        0.47       -0.86      0.86 o 
  -5  -6   5       71.36       72.82      1.83 o 
  -4  -6   5        0.31       -0.80      0.67 o 
  -3  -6   5       37.57       35.97      1.07 o 
  -2  -6   5        1.33        2.53      0.46 o 
  -1  -6   5       38.84       37.93      0.95 o 
   0  -6   5      312.51      293.61      3.66 o 
   1  -6   5       53.50       52.02      3.50 o 
   2  -6   5        0.38       -0.19      3.05 o 
   3  -6   5      194.10      180.41      6.83 o 
   4  -6   5       11.72        9.69      0.92 o 
   5  -6   5        1.40        1.72      0.73 o 
 -10  -5   5        0.76        1.40      1.75 o 
  -9  -5   5        4.96        4.48      2.78 o 
  -8  -5   5        1.30        0.72      1.60 o 
  -7  -5   5       34.90       30.94      1.69 o 
  -6  -5   5       15.01       18.77      1.15 o 
  -5  -5   5       20.81       16.42      0.97 o 
  -4  -5   5       59.76       57.01      1.47 o 
  -3  -5   5      107.23      107.71      1.80 o 
  -2  -5   5       19.78       19.79      0.69 o 
  -1  -5   5      479.48      494.38      5.68 o 
   0  -5   5        3.33        3.66      0.68 o 
   1  -5   5        2.93        3.11      1.82 o 
   2  -5   5      117.01      106.00      7.70 o 
   3  -5   5       13.22       14.08      2.50 o 
   4  -5   5        0.38       -0.39      0.56 o 
   5  -5   5       67.95       66.87      1.56 o 
   6  -5   5        1.46        1.94      0.86 o 
 -10  -4   5        0.10       -2.03      1.52 o 
  -9  -4   5        1.56        2.72      1.42 o 
  -8  -4   5       96.00      105.27      3.07 o 
  -7  -4   5       51.10       50.41      2.65 o 
  -6  -4   5       98.93       94.08      1.91 o 
  -5  -4   5       62.42       61.79      1.53 o 
  -4  -4   5      196.02      192.57      2.38 o 
  -3  -4   5       25.04       28.57      0.91 o 
  -2  -4   5       63.62       64.94      1.09 o 
  -1  -4   5        6.36        5.73      0.41 o 
   0  -4   5      126.32      119.81      2.13 o 
   1  -4   5      306.37      301.46      7.55 o 
   2  -4   5        0.48        1.19      1.67 o 
   3  -4   5      176.72      169.64      2.64 o 
   4  -4   5       22.60       22.15      0.94 o 
   5  -4   5        4.05        4.63      0.71 o 
   6  -4   5       61.64       59.60      2.43 o 
   7  -4   5        1.22       -0.10      0.91 o 
 -10  -3   5        2.92        4.07      1.58 o 
  -9  -3   5       72.68       73.10      2.57 o 
  -8  -3   5        0.08       -0.37      1.26 o 
  -7  -3   5        0.34       -0.27      1.24 o 
  -6  -3   5       25.76       23.67      1.05 o 
  -5  -3   5       83.50       88.95      1.56 o 
  -4  -3   5        2.01        1.06      0.56 o 
  -3  -3   5       36.24       32.82      0.93 o 
  -2  -3   5      237.99      245.83      2.53 o 
  -1  -3   5        0.88       -0.36      0.36 o 
   0  -3   5       47.01       45.71      1.27 o 
   1  -3   5       36.83       38.37      1.31 o 
   2  -3   5       12.59       14.71      0.73 o 
   3  -3   5      156.99      151.32      2.98 o 
   4  -3   5        3.66        1.00      0.62 o 
   5  -3   5       27.52       31.06      1.12 o 
   6  -3   5        3.98        4.10      0.81 o 
   7  -3   5        7.16        6.50      1.25 o 
   8  -3   5       37.70       41.33      1.92 o 
 -10  -2   5       16.04       13.77      1.88 o 
  -9  -2   5       15.43       17.22      1.82 o 
  -8  -2   5        7.05        9.63      1.34 o 
  -7  -2   5       21.90       20.06      1.49 o 
  -6  -2   5       38.66       39.19      1.55 o 
  -5  -2   5      100.20      114.95      1.82 o 
  -4  -2   5       69.53       66.50      1.11 o 
  -3  -2   5        8.75        3.82      0.45 o 
  -2  -2   5       70.93       79.13      1.08 o 
  -1  -2   5     1678.73     1809.23     13.58 o 
   0  -2   5       65.96       65.49      0.97 o 
   1  -2   5       83.13       73.43      0.94 o 
   2  -2   5      500.25      483.90      5.91 o 
   3  -2   5      231.39      244.96      3.51 o 
   4  -2   5        0.08       -0.04      0.37 o 
   5  -2   5      107.37      111.70      1.49 o 
   6  -2   5      143.50      140.57      2.36 o 
   7  -2   5        6.92        6.90      0.74 o 
   8  -2   5        0.04       -1.02      0.68 o 
   9  -2   5        3.13        2.99      0.95 o 
 -10  -1   5        0.00       -2.31      1.93 o 
  -9  -1   5        3.30        2.34      1.25 o 
  -8  -1   5      287.23      280.05      4.63 o 
  -7  -1   5        5.80        5.69      1.09 o 
  -6  -1   5      159.56      158.08      2.65 o 
  -5  -1   5       67.61       77.01      1.76 o 
  -4  -1   5       17.02       23.49      0.79 o 
  -3  -1   5       99.99      110.46      1.40 o 
  -2  -1   5       39.85       42.60      0.87 o 
  -1  -1   5      281.66      340.21      3.02 o 
   0  -1   5      270.59      282.16      2.68 o 
   1  -1   5      449.59      441.94      3.60 o 
   2  -1   5      348.95      356.78      3.26 o 
   3  -1   5      261.80      239.22      2.64 o 
   4  -1   5       10.78        8.72      0.52 o 
   5  -1   5       10.59       13.68      0.59 o 
   6  -1   5       36.58       37.26      1.07 o 
   7  -1   5       73.87       75.47      1.57 o 
   8  -1   5      147.73      149.73      2.67 o 
   9  -1   5        1.98        3.18      0.94 o 
 -10   0   5       13.22       14.50      2.34 o 
  -9   0   5       16.26       15.79      2.09 o 
  -8   0   5      105.59       99.92      3.04 o 
  -7   0   5        2.68        3.64      1.01 o 
  -6   0   5       69.42       66.71      1.77 o 
  -5   0   5       36.06       37.46      1.36 o 
  -4   0   5        3.63        6.15      0.50 o 
  -3   0   5      100.95       86.55      1.39 o 
  -2   0   5      381.99      396.99      3.65 o 
  -1   0   5       31.66       29.88      0.72 o 
   0   0   5       30.14       36.10      0.76 o 
   1   0   5      424.65      455.06      3.85 o 
   2   0   5      782.39      810.39      6.54 o 
   3   0   5       23.55       25.00      0.68 o 
   4   0   5      228.36      246.24      2.61 o 
   5   0   5      193.76      191.29      2.00 o 
   6   0   5       78.82       77.58      1.49 o 
   7   0   5      176.67      166.35      2.34 o 
   8   0   5       11.49       12.49      0.92 o 
   9   0   5       12.71       15.55      1.55 o 
  10   0   5       26.17       27.72      2.06 o 
  -9   1   5        5.68        6.12      1.99 o 
  -8   1   5        7.28        4.51      1.64 o 
  -7   1   5       27.51       30.79      1.56 o 
  -6   1   5      118.63      118.26      2.92 o 
  -5   1   5       80.37       71.66      2.22 o 
  -4   1   5        7.68        8.34      0.99 o 
  -3   1   5      533.12      552.61      6.37 o 
  -2   1   5      166.66      169.85      2.17 o 
  -1   1   5      501.53      525.94      4.44 o 
   0   1   5        0.69        1.37      0.43 o 
   1   1   5       83.23       76.90      1.16 o 
   2   1   5      743.04      735.40      5.71 o 
   3   1   5      109.16      104.36      1.28 o 
   4   1   5      151.74      153.38      1.74 o 
   5   1   5       13.01       13.17      0.63 o 
   6   1   5       10.61       12.45      0.71 o 
   7   1   5      126.45      130.62      2.13 o 
   8   1   5        2.95        2.75      0.73 o 
   9   1   5       17.70       16.17      1.26 o 
  10   1   5        1.04        2.88      1.14 o 
  -9   2   5       59.33       60.11      4.06 o 
  -8   2   5        9.64        7.56      1.88 o 
  -7   2   5        2.08        1.17      1.48 o 
  -6   2   5       58.57       54.96      2.13 o 
  -5   2   5       72.52       66.90      1.91 o 
  -4   2   5        0.95        1.49      0.55 o 
  -3   2   5        6.74        7.81      0.76 o 
  -2   2   5      118.90      111.16      2.12 o 
  -1   2   5       39.47       39.13      1.20 o 
   0   2   5      212.16      238.36      2.70 o 
   1   2   5     1247.04     1285.23      9.21 o 
   2   2   5       30.93       39.56      0.80 o 
   3   2   5        7.73        8.44      0.48 o 
   4   2   5       98.96       93.05      1.36 o 
   5   2   5      173.49      170.58      1.87 o 
   6   2   5      176.65      178.45      2.07 o 
   7   2   5       10.62       10.06      0.92 o 
   8   2   5      105.38      102.18      1.95 o 
   9   2   5        1.04        1.04      0.91 o 
  10   2   5        0.00        1.45      1.17 o 
  11   2   5       28.09       29.21      2.61 o 
  -8   3   5        0.08       -2.27      1.88 o 
  -7   3   5       63.80       62.68      9.34 o 
  -6   3   5       11.80       10.66      1.50 o 
  -5   3   5       32.05       32.15      1.48 o 
  -4   3   5       77.18       82.32      1.61 o 
  -3   3   5      117.87      114.15      1.73 o 
  -2   3   5     1190.05     1256.44     10.11 o 
  -1   3   5       25.21       23.28      1.28 o 
   0   3   5        4.93        4.71      0.52 o 
   2   3   5       17.00       16.29      0.63 o 
   3   3   5      439.32      437.90      3.91 o 
   4   3   5        0.02        1.50      0.42 o 
   5   3   5      100.68       96.23      1.54 o 
   6   3   5       36.03       33.02      1.01 o 
   7   3   5      858.81      816.61      7.12 o 
   8   3   5        0.01       -1.03      0.69 o 
   9   3   5       17.27       18.90      1.33 o 
  10   3   5       55.77       58.35      3.89 o 
  11   3   5        4.96        3.48      2.09 o 
  -8   4   5        7.47        6.48      2.35 o 
  -7   4   5        0.54        1.14      1.79 o 
  -6   4   5       81.39       87.47      3.38 o 
  -5   4   5        0.07       -0.55      0.99 o 
  -4   4   5       27.11       23.17      1.13 o 
  -3   4   5      137.53      139.59      2.06 o 
  -2   4   5       19.90       30.28      1.00 o 
  -1   4   5        1.38        0.41      0.53 o 
   0   4   5     1274.54     1356.87     10.51 o 
   1   4   5      190.01      208.31      2.46 o 
   2   4   5      260.16      291.75      3.01 o 
   3   4   5      224.13      245.94      2.98 o 
   4   4   5       20.30       27.33      0.85 o 
   5   4   5      291.61      305.79      3.44 o 
   6   4   5        8.58        9.80      0.72 o 
   7   4   5       17.96       16.51      0.99 o 
   8   4   5        7.15        6.47      0.88 o 
   9   4   5       37.76       32.04      1.72 o 
  10   4   5        7.79        4.27      1.40 o 
  11   4   5       57.82       52.38      3.20 o 
  -7   5   5        4.25        5.08      2.20 o 
  -6   5   5       49.73       48.22      5.79 o 
  -5   5   5        0.03        0.65      1.18 o 
  -4   5   5      142.37      145.98      2.45 o 
  -3   5   5        1.40       -0.94      0.76 o 
  -2   5   5      163.52      160.36      2.23 o 
  -1   5   5       10.73       11.45      0.82 o 
   0   5   5      161.94      182.02      2.14 o 
   1   5   5      135.72      122.73      1.72 o 
   2   5   5       75.19       82.67      1.31 o 
   3   5   5       34.23       22.48      0.79 o 
   4   5   5      399.05      421.46      4.57 o 
   5   5   5       34.01       40.38      1.21 o 
   6   5   5       22.16       21.22      0.95 o 
   7   5   5       33.79       29.95      1.24 o 
   8   5   5      229.80      219.25      3.73 o 
   9   5   5       12.94       12.32      1.35 o 
  10   5   5       14.48       16.69      1.58 o 
  11   5   5        5.03        4.98      3.23 o 
  -6   6   5        9.05        8.80      2.19 o 
  -5   6   5        5.82        6.85      1.44 o 
  -4   6   5       28.43       28.33      1.65 o 
  -3   6   5       29.43       30.38      1.58 o 
  -2   6   5      177.99      178.29      2.67 o 
  -1   6   5      310.84      305.65      3.63 o 
   0   6   5       33.98       34.23      1.24 o 
   1   6   5       90.10       98.41      1.59 o 
   2   6   5       53.76       62.06      1.23 o 
   3   6   5       93.03       94.42      1.51 o 
   4   6   5       44.98       48.63      1.27 o 
   5   6   5      100.01      100.25      1.75 o 
   6   6   5        2.52        3.30      0.75 o 
   7   6   5      356.75      341.37      4.46 o 
   8   6   5        0.88        1.00      1.14 o 
   9   6   5        5.25        7.59      1.34 o 
  10   6   5       20.75       23.18      2.00 o 
  11   6   5        4.55        4.21      1.65 o 
  -5   7   5        2.81        2.00      1.54 o 
  -4   7   5        7.45        7.59      1.25 o 
  -3   7   5       50.79       54.75      1.79 o 
  -2   7   5        6.29        6.85      0.97 o 
  -1   7   5      483.40      449.31      4.88 o 
   0   7   5       83.36       85.35      1.83 o 
   1   7   5        0.15       -0.81      0.75 o 
   2   7   5       84.23       80.09      1.68 o 
   3   7   5       90.78       89.27      1.64 o 
   4   7   5        9.44        9.30      0.89 o 
   5   7   5       10.83       11.89      0.90 o 
   6   7   5       27.49       27.45      1.24 o 
   7   7   5       59.09       51.93      2.08 o 
   8   7   5        0.44        0.78      1.13 o 
   9   7   5       55.52       56.19      2.38 o 
  10   7   5        8.48        4.62      1.38 o 
  11   7   5       18.78       15.55      2.10 o 
  -4   8   5       27.13       33.01      2.23 o 
  -3   8   5        7.32        9.91      1.28 o 
  -2   8   5       24.18       20.19      1.30 o 
  -1   8   5        0.22        0.19      0.87 o 
   0   8   5        1.30        1.78      0.86 o 
   1   8   5      351.95      325.03      3.89 o 
   2   8   5       87.61       82.91      1.89 o 
   3   8   5        0.51       -0.83      0.76 o 
   4   8   5      451.14      419.74      4.54 o 
   5   8   5       22.93       25.08      1.14 o 
   6   8   5       81.85       73.85      2.34 o 
   7   8   5       45.59       45.93      2.03 o 
   8   8   5      110.35      105.10      3.02 o 
   9   8   5        4.02        0.99      1.38 o 
  10   8   5        4.96        4.59      1.41 o 
  11   8   5        3.91        1.71      1.46 o 
  -3   9   5        2.62        2.90      1.21 o 
  -2   9   5       48.49       49.57      2.78 o 
  -1   9   5        1.70        1.57      0.96 o 
   0   9   5       62.59       53.10      2.21 o 
   1   9   5       13.05       12.73      1.12 o 
   2   9   5       33.58       34.30      1.45 o 
   3   9   5       11.93       13.45      1.15 o 
   4   9   5       95.44       83.40      2.21 o 
   5   9   5        3.67        7.05      1.08 o 
   6   9   5       12.98       14.04      1.60 o 
   7   9   5       10.08       11.76      1.94 o 
   8   9   5       13.57       13.37      1.99 o 
   9   9   5        0.94       -1.80      1.20 o 
  10   9   5       36.74       33.91      2.20 o 
  11   9   5       10.47        9.20      2.05 o 
  -2  10   5        0.16       -0.31      1.28 o 
  -1  10   5       26.17       31.00      1.74 o 
   0  10   5       17.69       20.66      1.49 o 
   1  10   5        2.42        0.27      1.06 o 
   2  10   5       54.67       60.91      2.14 o 
   3  10   5        0.01        1.18      1.05 o 
   4  10   5       46.49       49.52      2.72 o 
   5  10   5       30.38       22.46      2.36 o 
   6  10   5        0.41        4.28      1.86 o 
   7  10   5       69.92       68.95      3.05 o 
   8  10   5       20.10       20.82      2.78 o 
   9  10   5        7.03       12.18      1.98 o 
  10  10   5        4.26        9.93      2.05 o 
   0  11   5        3.12        2.07      1.68 o 
   1  11   5       12.17       12.58      1.44 o 
   2  11   5       11.36       13.00      1.41 o 
   3  11   5        3.65        2.84      1.18 o 
   4  11   5       13.20       15.68      1.63 o 
   5  11   5       22.27       24.88      2.32 o 
   6  11   5       44.85       44.38      3.14 o 
   7  11   5        0.15       -2.15      1.69 o 
   8  11   5       11.22       15.95      2.63 o 
   9  11   5        6.46        1.36      2.20 o 
   3  12   5        5.15        7.19      2.40 o 
   4  12   5       32.30       32.64      2.57 o 
   5  12   5        1.03        3.96      1.93 o 
   6  12   5        6.93        6.99      2.08 o 
   7  12   5       80.74       77.96      3.82 o 
  -6  -9   6       11.78       15.05      1.55 o 
  -5  -9   6       10.11       13.76      1.39 o 
  -4  -9   6        8.24        7.57      1.82 o 
  -3  -9   6        7.58        9.29      1.18 o 
  -2  -9   6        0.25        0.60      0.72 o 
  -1  -9   6        3.33        5.81      0.96 o 
  -8  -8   6        0.24        0.11      2.40 o 
  -7  -8   6        5.91        6.95      1.45 o 
  -6  -8   6        8.56        9.18      1.40 o 
  -5  -8   6        8.71        7.39      1.09 o 
  -4  -8   6        0.20        0.97      0.78 o 
  -3  -8   6       13.00       13.56      1.33 o 
  -2  -8   6       47.77       45.08      1.32 o 
  -1  -8   6       18.81       18.53      0.85 o 
   0  -8   6       19.70       17.80      1.72 o 
   1  -8   6       30.85       33.84      3.93 o 
  -9  -7   6       20.36       18.65      3.28 o 
  -8  -7   6       19.07       22.67      2.66 o 
  -7  -7   6       18.87       20.74      1.65 o 
  -6  -7   6       36.04       39.66      1.91 o 
  -5  -7   6        7.01        5.65      0.94 o 
  -4  -7   6       44.79       43.07      1.38 o 
  -3  -7   6       12.40       11.48      0.84 o 
  -2  -7   6       24.29       27.49      1.02 o 
  -1  -7   6        2.19        2.27      0.59 o 
   0  -7   6        7.03        6.82      0.59 o 
   1  -7   6        0.52        1.50      2.34 o 
   2  -7   6        0.01       -1.30      2.49 o 
   3  -7   6        1.03        3.38      2.82 o 
  -9  -6   6        6.10        7.24      2.31 o 
  -8  -6   6        2.23        0.15      1.87 o 
  -7  -6   6       35.47       37.12      2.76 o 
  -6  -6   6       41.53       41.82      2.36 o 
  -5  -6   6       17.95       18.59      1.21 o 
  -4  -6   6        1.81        2.26      0.77 o 
  -3  -6   6       11.74       11.00      0.83 o 
  -2  -6   6       21.77       22.92      0.73 o 
  -1  -6   6        2.82        2.40      0.54 o 
   0  -6   6      107.25      106.53      1.64 o 
   1  -6   6        9.56       10.81      2.50 o 
   2  -6   6        0.89        0.56      2.14 o 
   3  -6   6      144.11      145.11     15.50 o 
   4  -6   6       14.24       11.85      1.26 o 
 -10  -5   6        5.21        6.78      2.01 o 
  -9  -5   6        0.10        1.24      1.68 o 
  -8  -5   6       55.19       49.99      3.63 o 
  -7  -5   6        3.63        3.17      2.03 o 
  -6  -5   6        5.99        6.03      1.16 o 
  -5  -5   6        6.38        6.92      0.89 o 
  -4  -5   6        6.89        5.85      0.80 o 
  -3  -5   6      171.16      162.35      2.30 o 
  -2  -5   6       23.26       22.79      0.81 o 
  -1  -5   6        1.38        0.89      0.59 o 
   0  -5   6       24.26       25.89      1.12 o 
   1  -5   6       35.34       33.82      3.12 o 
   2  -5   6       45.05       49.75      3.56 o 
   3  -5   6       41.36       44.54      3.51 o 
   4  -5   6        1.65        0.74      0.90 o 
   5  -5   6       25.83       25.24      1.02 o 
   6  -5   6        0.75       -0.37      0.80 o 
 -10  -4   6        0.06       -0.19      1.70 o 
  -9  -4   6        0.01        2.61      1.67 o 
  -8  -4   6       25.29       30.26      2.52 o 
  -7  -4   6        6.79        5.58      2.72 o 
  -6  -4   6      303.07      295.34      4.29 o 
  -5  -4   6        4.32        6.47      0.81 o 
  -4  -4   6      123.80      128.19      1.98 o 
  -3  -4   6       48.11       46.73      1.40 o 
  -2  -4   6        3.61        4.10      0.55 o 
  -1  -4   6       68.20       64.65      1.09 o 
   0  -4   6       75.15       70.74      1.49 o 
   1  -4   6        3.49        4.51      0.68 o 
   2  -4   6       24.20       20.70      4.04 o 
   3  -4   6       15.34       13.54      1.18 o 
   4  -4   6      109.65       95.08      1.80 o 
   5  -4   6      122.02      119.04      2.03 o 
   6  -4   6       19.15       21.71      1.12 o 
   7  -4   6        0.02        1.72      0.93 o 
 -10  -3   6       12.46        9.61      2.08 o 
  -9  -3   6       25.02       28.94      2.10 o 
  -8  -3   6       62.81       57.51      2.45 o 
  -7  -3   6       12.97       11.59      1.48 o 
  -6  -3   6        1.79        0.50      0.94 o 
  -5  -3   6       29.11       28.74      1.01 o 
  -4  -3   6       15.82       14.01      0.78 o 
  -3  -3   6        8.85        8.58      0.69 o 
  -2  -3   6       34.82       29.36      0.89 o 
  -1  -3   6       25.07       22.25      0.70 o 
   0  -3   6       57.16       59.77      0.89 o 
   1  -3   6       87.75       78.34      1.42 o 
   2  -3   6        1.60        1.30      0.60 o 
   3  -3   6      173.93      172.80      3.43 o 
   4  -3   6       16.09       15.72      0.93 o 
   5  -3   6        1.24        1.42      0.55 o 
   6  -3   6       22.46       22.52      1.00 o 
   7  -3   6       19.36       21.46      1.14 o 
   8  -3   6        2.76        3.95      1.01 o 
 -10  -2   6        8.05        6.39      1.94 o 
  -9  -2   6        3.36        2.00      1.28 o 
  -8  -2   6        2.28        2.25      1.35 o 
  -7  -2   6       76.92       69.47      2.70 o 
  -6  -2   6        0.03       -0.95      1.05 o 
  -5  -2   6      140.77      150.56      2.45 o 
  -4  -2   6        2.29        3.00      0.61 o 
  -3  -2   6      345.43      358.53      3.18 o 
  -2  -2   6      323.36      339.56      3.27 o 
  -1  -2   6      652.37      668.71      5.55 o 
   0  -2   6       13.52       14.58      0.56 o 
   1  -2   6      256.43      268.65      2.43 o 
   2  -2   6       27.33       26.53      0.94 o 
   3  -2   6        1.16        2.13      0.47 o 
   4  -2   6       77.54       71.85      1.38 o 
   5  -2   6        0.22        0.41      0.53 o 
   6  -2   6       13.47       16.31      0.75 o 
   7  -2   6        9.89       10.89      0.78 o 
   8  -2   6        5.21        6.31      0.81 o 
 -10  -1   6        1.56        3.83      1.99 o 
  -9  -1   6        9.06        9.49      1.97 o 
  -8  -1   6       16.59       16.95      1.72 o 
  -7  -1   6      242.34      238.52      5.97 o 
  -6  -1   6      505.11      505.48      9.12 o 
  -5  -1   6        0.01       -0.35      0.74 o 
  -4  -1   6        9.08        9.59      0.69 o 
  -3  -1   6       19.90       18.14      0.74 o 
  -2  -1   6       88.40       80.09      1.22 o 
  -1  -1   6      641.66      678.63      5.55 o 
   0  -1   6      957.31     1035.94      8.71 o 
   1  -1   6       29.30       24.90      0.71 o 
   2  -1   6       57.04       50.82      0.87 o 
   3  -1   6      185.39      194.08      1.90 o 
   4  -1   6      222.90      218.01      2.28 o 
   5  -1   6        0.64        0.09      0.46 o 
   6  -1   6      134.06      130.16      1.89 o 
   7  -1   6        0.14        0.95      0.62 o 
   8  -1   6       16.88       21.10      1.06 o 
   9  -1   6        6.21        3.93      0.96 o 
  -9   0   6        5.28        3.52      1.87 o 
  -8   0   6       17.54       16.44      1.74 o 
  -7   0   6        9.25        7.74      1.43 o 
  -6   0   6        8.52       11.27      1.45 o 
  -5   0   6      114.78      108.30      2.36 o 
  -4   0   6      624.55      659.77      5.63 o 
  -3   0   6       36.78       42.37      1.03 o 
  -2   0   6      360.96      352.65      3.16 o 
  -1   0   6      608.26      657.78      5.13 o 
   0   0   6     2542.64     2714.42     20.09 o 
   1   0   6      355.67      398.84      3.31 o 
   2   0   6       14.82       17.96      0.61 o 
   3   0   6      459.96      461.22      4.09 o 
   4   0   6      165.93      176.44      1.90 o 
   5   0   6       23.77       26.73      0.82 o 
   6   0   6        8.58        8.41      0.71 o 
   7   0   6       16.64       16.39      0.91 o 
   8   0   6        8.68       13.27      0.94 o 
   9   0   6       25.88       21.74      1.26 o 
  10   0   6        0.08        0.79      1.45 o 
  -9   1   6        0.45        0.51      1.73 o 
  -8   1   6       11.08        9.50      1.89 o 
  -7   1   6       18.34       17.01      1.69 o 
  -6   1   6       38.91       38.66      1.92 o 
  -5   1   6       38.17       37.04      1.79 o 
  -4   1   6       67.66       68.86      1.60 o 
  -3   1   6      307.95      284.83      3.06 o 
  -2   1   6        1.97        2.67      0.58 o 
  -1   1   6      151.34      157.41      2.02 o 
   0   1   6       74.49       71.68      1.03 o 
   1   1   6      203.01      239.72      2.13 o 
   2   1   6      104.07      113.12      1.39 o 
   3   1   6        0.38        0.47      0.41 o 
   4   1   6       60.16       53.40      1.11 o 
   5   1   6      173.03      177.44      2.08 o 
   6   1   6        8.82        7.25      0.68 o 
   7   1   6      184.06      181.41      2.50 o 
   8   1   6       28.23       30.32      1.20 o 
   9   1   6       71.23       74.26      2.16 o 
  10   1   6        1.25        3.49      1.23 o 
  -9   2   6       29.87       33.99      3.43 o 
  -8   2   6        0.99        1.74      1.73 o 
  -7   2   6       18.03       18.97      2.13 o 
  -6   2   6      202.55      186.10      3.93 o 
  -5   2   6        4.27        3.88      1.10 o 
  -4   2   6       15.74       16.96      0.90 o 
  -3   2   6        0.35        0.37      0.68 o 
  -2   2   6        0.03        0.10      0.36 o 
  -1   2   6      165.51      177.20      2.42 o 
   0   2   6      329.75      348.00      3.08 o 
   1   2   6        8.10        6.11      0.47 o 
   2   2   6      501.63      554.59      4.54 o 
   3   2   6     1231.45     1247.97      9.41 o 
   4   2   6      222.57      202.91      2.03 o 
   5   2   6      166.19      178.52      2.12 o 
   6   2   6        3.18        3.07      0.81 o 
   7   2   6        3.17        3.28      0.68 o 
   8   2   6       37.54       34.49      1.25 o 
   9   2   6        0.47        0.35      0.91 o 
  10   2   6        0.07       -1.97      1.31 o 
  -8   3   6        0.00        2.86      2.14 o 
  -7   3   6       12.98       12.04      1.91 o 
  -6   3   6       25.24       24.03      2.09 o 
  -5   3   6        1.78        3.37      1.09 o 
  -4   3   6      305.70      309.26      4.33 o 
  -3   3   6       91.32       92.29      1.90 o 
  -2   3   6      137.97      121.72      1.78 o 
  -1   3   6        7.22        8.66      0.71 o 
   1   3   6      190.88      208.13      2.34 o 
   2   3   6       23.29       23.00      0.75 o 
   3   3   6      236.26      220.37      2.36 o 
   4   3   6       13.61       14.70      0.63 o 
   5   3   6       57.27       51.40      1.03 o 
   6   3   6       82.33       79.56      1.57 o 
   7   3   6       12.22       15.07      0.96 o 
   8   3   6       28.89       32.45      1.25 o 
   9   3   6       99.33       85.76      2.49 o 
  10   3   6       28.60       32.60      2.04 o 
  11   3   6        0.00       -1.07      1.69 o 
  -8   4   6       11.56       11.44      3.61 o 
  -7   4   6        0.98        2.61      2.71 o 
  -6   4   6       25.84       24.04      4.53 o 
  -5   4   6      104.99       90.37      2.86 o 
  -4   4   6      170.74      169.05      2.60 o 
  -3   4   6        7.72        6.94      0.84 o 
  -2   4   6       74.39       71.20      1.54 o 
  -1   4   6      161.96      151.21      2.14 o 
   0   4   6      118.14      140.13      2.11 o 
   1   4   6       85.02       84.51      1.46 o 
   2   4   6      888.21      904.83      8.37 o 
   3   4   6       35.32       50.49      1.20 o 
   4   4   6      225.48      216.21      3.01 o 
   5   4   6      168.71      183.14      2.86 o 
   6   4   6        1.01        1.50      0.77 o 
   7   4   6        0.61        1.37      0.77 o 
   8   4   6      128.95      121.58      3.14 o 
   9   4   6       25.52       32.09      1.76 o 
  10   4   6        0.00       -0.94      1.16 o 
  11   4   6        0.98       -0.13      1.73 o 
  -7   5   6        2.60        0.46      3.17 o 
  -6   5   6       12.68       11.61      2.30 o 
  -5   5   6        0.02       -2.64      1.83 o 
  -4   5   6       26.93       33.21      1.45 o 
  -3   5   6        0.30       -0.65      0.80 o 
  -2   5   6       13.84       13.13      0.93 o 
  -1   5   6      103.74       96.59      1.83 o 
   0   5   6       92.84       99.90      1.62 o 
   1   5   6        1.46        1.09      0.57 o 
   2   5   6      122.83      132.36      1.99 o 
   3   5   6      428.70      412.75      4.15 o 
   4   5   6      514.13      506.96      5.07 o 
   5   5   6      318.38      324.84      3.50 o 
   6   5   6      167.21      170.68      2.40 o 
   7   5   6      370.97      365.88      4.34 o 
   8   5   6      216.31      199.92      3.99 o 
   9   5   6       15.02       11.87      1.46 o 
  10   5   6        2.66        3.83      1.31 o 
  11   5   6        6.94       10.85      1.78 o 
  -6   6   6        0.74       -1.12      1.94 o 
  -5   6   6       11.85       11.60      2.22 o 
  -4   6   6        3.87        1.61      1.30 o 
  -3   6   6        0.93        0.57      0.90 o 
  -2   6   6      180.53      177.00      3.40 o 
  -1   6   6       37.95       34.03      1.25 o 
   0   6   6      318.86      317.65      3.51 o 
   1   6   6      139.37      145.40      3.16 o 
   2   6   6       27.61       27.68      0.89 o 
   3   6   6       26.84       20.36      0.91 o 
   4   6   6       12.73       15.14      0.79 o 
   5   6   6        9.94       11.83      1.00 o 
   6   6   6       30.14       30.68      1.34 o 
   7   6   6       44.64       47.55      1.79 o 
   8   6   6       37.41       38.54      1.88 o 
   9   6   6        0.55       -0.44      1.12 o 
  10   6   6       26.55       29.27      2.14 o 
  11   6   6       15.63       13.37      2.07 o 
  -5   7   6        6.56        8.59      2.55 o 
  -4   7   6       34.26       39.58      2.37 o 
  -3   7   6        4.71        6.21      1.20 o 
  -2   7   6        3.35        3.93      1.09 o 
  -1   7   6       89.89       96.96      2.04 o 
   0   7   6       70.87       73.38      1.87 o 
   1   7   6        6.66        6.85      0.87 o 
   2   7   6      523.38      512.32      5.67 o 
   3   7   6        1.57        0.84      0.68 o 
   4   7   6      128.60      125.59      2.18 o 
   5   7   6      105.55      101.35      2.08 o 
   6   7   6        7.61        6.88      0.98 o 
   7   7   6       86.08       87.73      2.61 o 
   8   7   6        4.87        5.00      1.27 o 
   9   7   6       71.69       66.93      2.53 o 
  10   7   6        2.46        2.16      1.35 o 
  11   7   6       47.21       50.40      2.83 o 
  -4   8   6        0.38        0.32      1.55 o 
  -3   8   6        1.18        2.68      1.24 o 
  -2   8   6       15.48       15.84      1.41 o 
  -1   8   6        1.97        1.13      1.05 o 
   0   8   6        6.26        7.79      1.05 o 
   1   8   6      243.74      239.99      4.09 o 
   2   8   6       26.82       23.90      1.41 o 
   3   8   6        8.82        8.84      0.97 o 
   4   8   6      430.20      423.11      4.71 o 
   5   8   6      226.10      212.15      3.61 o 
   6   8   6       40.89       38.76      1.86 o 
   7   8   6       42.38       38.52      1.91 o 
   8   8   6       30.91       25.26      1.79 o 
   9   8   6        7.40        8.76      1.52 o 
  10   8   6        8.99        9.98      1.63 o 
  11   8   6        3.20        2.48      1.86 o 
  -3   9   6        0.01        0.53      1.39 o 
  -2   9   6       49.57       56.54      2.49 o 
  -1   9   6        0.52        3.35      1.49 o 
   0   9   6       12.09       15.45      1.50 o 
   1   9   6       11.15       10.93      1.76 o 
   2   9   6       15.37       12.18      1.29 o 
   3   9   6       68.40       72.16      3.09 o 
   4   9   6       94.93       95.54      2.41 o 
   5   9   6        0.09       -1.42      0.95 o 
   6   9   6        0.14        0.01      1.23 o 
   7   9   6       19.13       21.58      1.71 o 
   8   9   6       97.34      106.53      3.14 o 
   9   9   6        3.87        1.93      1.39 o 
  10   9   6       30.51       33.66      3.14 o 
  -1  10   6        5.74        6.31      1.48 o 
   0  10   6       11.57       14.07      1.40 o 
   1  10   6        3.77        2.91      1.16 o 
   2  10   6       22.08       26.31      2.52 o 
   3  10   6        0.06       -1.05      1.05 o 
   4  10   6       76.29       66.42      6.43 o 
   5  10   6       14.83       11.48      2.12 o 
   6  10   6        9.02        7.24      2.58 o 
   7  10   6       67.22       69.22      3.03 o 
   8  10   6        1.64        2.83      1.54 o 
   9  10   6        1.42        0.27      1.53 o 
  10  10   6        8.68        8.61      2.23 o 
   0  11   6        4.70        9.38      2.00 o 
   1  11   6       31.08       34.07      2.09 o 
   2  11   6        1.42        2.35      1.38 o 
   3  11   6        3.88       -0.24      2.80 o 
   4  11   6       43.26       42.79      3.92 o 
   5  11   6       24.44       24.12      3.16 o 
   6  11   6        2.68        1.86      1.86 o 
   7  11   6        0.03        1.59      1.97 o 
   8  11   6       42.84       36.25      3.22 o 
   9  11   6        4.47        5.29      1.93 o 
   3  12   6        6.37        6.97      1.93 o 
   4  12   6       15.42       15.90      2.23 o 
   5  12   6        0.37        2.07      1.81 o 
   6  12   6        1.14        1.15      1.95 o 
   7  12   6       17.55       20.11      2.65 o 
  -6  -8   7        0.63        1.05      1.26 o 
  -5  -8   7       36.34       37.14      1.64 o 
  -4  -8   7        5.11        3.54      0.99 o 
  -3  -8   7        1.00        1.56      0.89 o 
  -2  -8   7       21.72       24.32      1.20 o 
  -1  -8   7       73.23       75.08      2.58 o 
   0  -8   7        0.01       -1.59      2.95 o 
  -8  -7   7        0.18        0.71      1.97 o 
  -7  -7   7       20.63       19.27      2.02 o 
  -6  -7   7       16.72       20.16      1.69 o 
  -5  -7   7        0.32        0.22      0.94 o 
  -4  -7   7       44.35       40.90      1.39 o 
  -3  -7   7        1.73        1.65      0.68 o 
  -2  -7   7        0.00       -0.78      0.71 o 
  -1  -7   7       26.57       27.68      1.08 o 
   0  -7   7       12.83       11.28      0.82 o 
   1  -7   7       26.08       21.59      3.43 o 
   2  -7   7        3.30       -2.31      2.49 o 
  -8  -6   7       19.85       22.69      2.61 o 
  -7  -6   7       23.03       20.13      1.96 o 
  -6  -6   7        0.50        0.75      1.14 o 
  -5  -6   7        5.62        5.64      0.95 o 
  -4  -6   7       35.83       37.62      1.32 o 
  -3  -6   7        1.34        1.05      0.70 o 
  -2  -6   7      131.91      132.74      2.27 o 
  -1  -6   7       13.56       12.82      0.87 o 
   0  -6   7        2.08        2.48      0.88 o 
   1  -6   7       25.42       21.87      2.94 o 
   2  -6   7       21.15       16.83      2.94 o 
   3  -6   7       19.15       20.22      3.41 o 
   4  -6   7        0.47        0.14      2.10 o 
  -9  -5   7       26.29       19.88      2.83 o 
  -8  -5   7       87.48       79.45      4.12 o 
  -7  -5   7       41.94       32.02      2.64 o 
  -6  -5   7        2.33        2.04      1.12 o 
  -5  -5   7      123.40      118.27      2.89 o 
  -4  -5   7       64.62       63.59      1.61 o 
  -3  -5   7        0.02       -0.10      0.66 o 
  -2  -5   7        8.94       10.79      0.76 o 
  -1  -5   7       46.68       45.47      1.28 o 
   0  -5   7      143.91      129.21      2.35 o 
   1  -5   7       10.86       12.37      0.70 o 
   2  -5   7        0.04       -1.91      1.91 o 
   3  -5   7        0.09       -1.38      2.06 o 
   4  -5   7        1.91        2.22      0.70 o 
   5  -5   7        3.57        4.42      0.61 o 
  -9  -4   7        3.89        5.11      1.84 o 
  -8  -4   7        4.07        6.25      1.90 o 
  -7  -4   7        2.91        4.14      1.53 o 
  -6  -4   7       56.53       62.16      2.28 o 
  -5  -4   7       33.79       28.66      1.20 o 
  -4  -4   7      127.04      117.05      2.60 o 
  -3  -4   7      131.98      129.80      2.08 o 
  -2  -4   7       97.05       93.46      1.79 o 
  -1  -4   7       52.57       55.28      1.18 o 
   0  -4   7       58.43       64.91      1.34 o 
   1  -4   7       55.09       48.79      1.85 o 
   2  -4   7       23.41       19.25      0.97 o 
   3  -4   7       13.64       11.42      0.66 o 
   4  -4   7       57.50       60.54      1.46 o 
   5  -4   7       40.45       36.79      1.08 o 
   6  -4   7        1.47        0.21      0.67 o 
  -9  -3   7       11.91       10.82      1.73 o 
  -8  -3   7       32.59       28.04      2.30 o 
  -7  -3   7        0.05       -0.07      1.34 o 
  -6  -3   7       11.28       10.58      1.63 o 
  -5  -3   7       35.65       35.12      1.29 o 
  -4  -3   7       10.71        7.55      0.80 o 
  -3  -3   7        7.57        7.40      0.87 o 
  -2  -3   7       75.25       75.42      1.41 o 
  -1  -3   7        0.04       -0.23      0.50 o 
   0  -3   7      367.46      358.89      3.26 o 
   1  -3   7      103.27      103.63      1.77 o 
   2  -3   7        4.87        4.00      0.64 o 
   3  -3   7       97.02       90.81      1.73 o 
   4  -3   7        1.62        0.53      0.74 o 
   5  -3   7        7.09        7.99      0.69 o 
   6  -3   7       12.10       12.42      0.89 o 
   7  -3   7        4.77        4.62      0.87 o 
  -9  -2   7       15.41       15.15      1.92 o 
  -8  -2   7        4.76        4.12      1.45 o 
  -7  -2   7        7.23        8.65      1.45 o 
  -6  -2   7       37.24       34.89      1.94 o 
  -5  -2   7      110.36      110.25      2.48 o 
  -4  -2   7        0.56        0.51      0.67 o 
  -3  -2   7      159.53      148.38      2.18 o 
  -2  -2   7       15.76       15.13      0.81 o 
  -1  -2   7      301.21      306.95      3.20 o 
   0  -2   7      106.72      104.41      1.50 o 
   1  -2   7      158.89      157.34      1.68 o 
   2  -2   7       68.55       73.92      1.61 o 
   3  -2   7        4.79        4.91      0.62 o 
   4  -2   7       30.21       25.67      0.96 o 
   5  -2   7        4.04        2.32      0.60 o 
   6  -2   7        4.20        5.58      0.73 o 
   7  -2   7       64.29       63.00      1.93 o 
   8  -2   7        1.16        0.56      0.86 o 
  -9  -1   7       30.45       27.10      2.18 o 
  -8  -1   7        0.63       -0.51      1.33 o 
  -7  -1   7        3.02        0.20      1.25 o 
  -6  -1   7        6.88        7.91      1.34 o 
  -5  -1   7      235.31      231.56      3.56 o 
  -4  -1   7      197.66      193.68      2.32 o 
  -3  -1   7      100.01      100.28      1.55 o 
  -2  -1   7       39.32       44.46      1.36 o 
  -1  -1   7       44.91       43.40      1.12 o 
   0  -1   7      504.50      570.05      5.12 o 
   1  -1   7       98.13       92.87      1.30 o 
   2  -1   7       11.28       11.60      0.58 o 
   3  -1   7        4.50        7.83      0.54 o 
   4  -1   7      271.66      268.59      2.73 o 
   5  -1   7       60.30       58.59      1.19 o 
   6  -1   7      205.01      192.12      2.47 o 
   7  -1   7       27.14       28.24      1.06 o 
   8  -1   7        0.27        0.55      0.72 o 
   9  -1   7       15.90       16.95      1.24 o 
  -9   0   7        3.58        3.18      1.88 o 
  -8   0   7        0.21       -0.98      1.29 o 
  -7   0   7        3.80        3.54      1.38 o 
  -6   0   7       19.45       21.76      1.69 o 
  -5   0   7        0.31       -1.44      0.96 o 
  -4   0   7       33.94       39.99      1.17 o 
  -3   0   7      155.50      151.37      1.96 o 
  -2   0   7      443.74      428.09      3.78 o 
  -1   0   7       88.60       97.43      1.38 o 
   0   0   7     3163.52     3256.35     24.10 o 
   1   0   7        1.17       -0.33      0.46 o 
   2   0   7        7.73       11.28      0.69 o 
   3   0   7      124.52      122.81      1.52 o 
   4   0   7       74.13       81.61      1.27 o 
   5   0   7        0.58       -0.06      0.55 o 
   6   0   7       31.74       38.47      1.06 o 
   7   0   7        2.27        2.33      0.68 o 
   8   0   7        5.30        5.69      0.82 o 
   9   0   7        4.73        4.08      0.95 o 
  -9   1   7        1.74        3.71      2.72 o 
  -8   1   7        1.83       -1.21      1.84 o 
  -7   1   7        1.82       -0.78      1.72 o 
  -6   1   7       10.62        8.54      1.40 o 
  -5   1   7        0.44       -0.29      1.02 o 
  -4   1   7      124.09      118.78      3.23 o 
  -3   1   7       90.91       78.97      1.73 o 
  -2   1   7        1.84        3.51      0.59 o 
  -1   1   7       14.45       15.98      0.69 o 
   0   1   7       29.28       27.72      1.33 o 
   1   1   7       14.60       14.51      0.57 o 
   2   1   7      154.94      134.46      1.76 o 
   3   1   7      287.75      293.79      3.00 o 
   4   1   7       18.39       16.60      0.74 o 
   5   1   7      106.39      101.85      1.55 o 
   6   1   7       85.67       87.97      1.54 o 
   7   1   7      197.88      193.09      3.19 o 
   8   1   7        0.24        0.72      0.72 o 
   9   1   7       55.18       59.22      2.40 o 
  10   1   7       12.44       11.69      1.47 o 
  -8   2   7        4.12        3.47      1.85 o 
  -7   2   7        0.13        1.30      2.26 o 
  -6   2   7      154.79      153.80      3.70 o 
  -5   2   7        6.85        7.12      1.26 o 
  -4   2   7       23.47       20.73      1.29 o 
  -3   2   7       60.82       70.05      2.04 o 
  -2   2   7       71.68       74.17      1.59 o 
  -1   2   7       60.85       57.99      1.34 o 
   0   2   7        0.79        0.59      0.44 o 
   1   2   7      314.32      327.48      2.98 o 
   2   2   7        1.32        0.43      0.43 o 
   3   2   7      440.40      438.70      3.66 o 
   4   2   7       27.96       22.67      0.86 o 
   5   2   7       25.72       23.85      0.91 o 
   6   2   7      336.87      322.24      3.95 o 
   7   2   7      240.00      246.77      3.10 o 
   8   2   7       37.18       32.60      1.25 o 
   9   2   7       84.95       81.65      2.26 o 
  10   2   7       15.13       12.80      1.46 o 
  -8   3   7        1.01       -0.88      3.10 o 
  -7   3   7        5.60        5.78      1.77 o 
  -6   3   7       45.25       41.78      4.16 o 
  -5   3   7       44.74       40.54      1.98 o 
  -4   3   7      152.20      150.97      2.84 o 
  -3   3   7       87.46       95.68      2.02 o 
  -2   3   7       42.14       42.26      1.42 o 
  -1   3   7      175.58      199.16      3.57 o 
   0   3   7      678.06      684.31      5.95 o 
   1   3   7        9.20       14.72      0.71 o 
   2   3   7      130.03      131.62      1.77 o 
   3   3   7      112.11      107.67      1.53 o 
   4   3   7       77.78       82.22      1.38 o 
   5   3   7       89.20       91.28      1.42 o 
   6   3   7      123.85      118.87      1.88 o 
   7   3   7        5.02        3.92      0.72 o 
   8   3   7       62.15       59.62      1.92 o 
   9   3   7       19.11       19.32      1.36 o 
  10   3   7       23.37       27.65      1.98 o 
  -7   4   7        9.88        7.31      2.37 o 
  -6   4   7        3.40        2.26      1.58 o 
  -5   4   7       68.28       66.11      3.39 o 
  -4   4   7      293.88      270.38      4.84 o 
  -3   4   7       39.75       33.85      1.58 o 
  -2   4   7        0.96        0.27      0.79 o 
  -1   4   7       63.84       67.32      1.59 o 
   0   4   7       40.16       36.02      1.23 o 
   1   4   7       76.63       72.68      1.73 o 
   2   4   7        0.72        2.96      0.63 o 
   3   4   7       11.86       13.65      0.80 o 
   4   4   7       64.30       70.01      1.34 o 
   5   4   7      152.26      137.42      1.86 o 
   6   4   7      880.87      871.50      7.09 o 
   7   4   7        2.51        1.04      0.79 o 
   8   4   7      180.46      154.13      2.76 o 
   9   4   7       66.29       65.68      2.69 o 
  10   4   7        2.04        2.07      1.35 o 
  11   4   7        4.14        2.49      1.50 o 
  -7   5   7        3.57        2.87      2.31 o 
  -6   5   7        4.10        2.91      2.73 o 
  -5   5   7        8.74        8.87      2.15 o 
  -4   5   7        3.49        0.97      1.45 o 
  -3   5   7       34.10       35.94      1.39 o 
  -2   5   7        0.08       -0.66      0.86 o 
  -1   5   7       78.71       79.02      1.73 o 
   0   5   7       21.66       22.54      1.00 o 
   1   5   7       35.32       34.63      1.18 o 
   2   5   7       62.05       69.68      1.74 o 
   3   5   7      481.59      502.14      5.32 o 
   4   5   7       15.82       19.74      0.90 o 
   5   5   7        7.22        8.66      0.77 o 
   6   5   7      336.64      318.91      3.61 o 
   7   5   7       63.93       55.41      1.80 o 
   8   5   7      187.89      184.65      4.12 o 
   9   5   7       33.95       34.42      2.09 o 
  10   5   7        3.41        2.82      1.40 o 
  11   5   7       46.91       57.95      2.83 o 
  -6   6   7        1.03        1.91      2.18 o 
  -5   6   7        4.88        4.16      2.05 o 
  -4   6   7       23.78       25.96      2.65 o 
  -3   6   7       49.88       49.27      1.95 o 
  -2   6   7       58.76       58.51      1.85 o 
  -1   6   7        0.41        0.11      0.84 o 
   0   6   7      420.24      430.95      4.58 o 
   1   6   7        5.77        6.13      0.80 o 
   2   6   7       95.62       93.36      1.71 o 
   3   6   7       95.43       97.90      1.67 o 
   4   6   7      183.94      185.03      2.80 o 
   5   6   7      207.16      195.29      3.31 o 
   6   6   7      111.51      116.32      2.21 o 
   7   6   7       42.91       34.81      1.62 o 
   8   6   7       60.86       53.12      2.15 o 
   9   6   7       27.99       24.30      1.99 o 
  10   6   7       63.13       62.85      2.51 o 
  11   6   7        4.65        4.98      1.94 o 
  -5   7   7       20.05       23.22      3.30 o 
  -4   7   7        8.20        9.99      2.31 o 
  -3   7   7        7.03        7.52      1.69 o 
  -2   7   7        0.71        1.39      1.12 o 
  -1   7   7        8.66        8.16      1.11 o 
   0   7   7        3.95        3.38      1.02 o 
   1   7   7       18.13       18.54      1.02 o 
   2   7   7      310.71      299.30      3.67 o 
   3   7   7       11.50       15.25      0.95 o 
   4   7   7       60.14       64.75      1.79 o 
   5   7   7      288.00      273.04      3.72 o 
   6   7   7      331.10      328.23      5.30 o 
   7   7   7       77.23       76.68      2.46 o 
   8   7   7        7.42        5.40      1.27 o 
   9   7   7        6.41        4.76      1.36 o 
  10   7   7       16.89       19.02      2.03 o 
  11   7   7       35.91       35.60      2.29 o 
  -4   8   7        9.23       10.71      2.78 o 
  -3   8   7       15.56       17.75      3.65 o 
  -2   8   7        1.52        2.56      1.27 o 
  -1   8   7       98.05       96.10      2.67 o 
   0   8   7        6.65        4.97      1.06 o 
   1   8   7        9.17       12.18      1.29 o 
   2   8   7      292.50      297.41      6.37 o 
   3   8   7        0.78        0.88      0.85 o 
   4   8   7      181.02      198.32      4.77 o 
   5   8   7      197.67      182.58      3.37 o 
   6   8   7        0.10       -0.97      1.06 o 
   7   8   7       16.38       12.27      1.46 o 
   8   8   7       23.65       22.79      1.73 o 
   9   8   7       31.80       32.88      2.06 o 
  10   8   7        0.01       -0.22      1.33 o 
  11   8   7        6.48        5.09      2.54 o 
  -3   9   7       13.45       15.97      3.24 o 
  -2   9   7       22.69       26.19      4.58 o 
  -1   9   7        0.01       -1.18      1.20 o 
   0   9   7       20.16       20.14      1.57 o 
   1   9   7      129.95      132.75      3.08 o 
   2   9   7        0.52       -0.81      0.94 o 
   3   9   7       11.60       10.53      1.50 o 
   4   9   7        0.66        0.24      1.35 o 
   5   9   7       33.76       37.53      2.23 o 
   6   9   7        0.41       -1.45      1.07 o 
   7   9   7      103.84       97.34      2.96 o 
   8   9   7        8.48        9.92      1.51 o 
   9   9   7       18.90       23.15      2.45 o 
  10   9   7       32.32       35.16      2.28 o 
  -1  10   7        4.07        1.05      1.60 o 
   0  10   7        3.28        4.89      1.66 o 
   1  10   7        9.68       11.84      1.93 o 
   2  10   7       16.89       19.24      3.03 o 
   3  10   7       15.53       15.33      4.40 o 
   4  10   7       29.16       31.66      2.69 o 
   5  10   7        6.46        5.93      1.56 o 
   6  10   7       30.81       31.99      2.30 o 
   7  10   7        3.63        3.79      1.54 o 
   8  10   7        0.40        1.86      1.57 o 
   9  10   7        2.52        1.90      1.64 o 
  10  10   7       38.74       45.60      2.99 o 
   1  11   7       35.13       38.09      3.66 o 
   2  11   7       18.86       20.33      2.28 o 
   3  11   7        8.61       12.71      2.13 o 
   4  11   7       28.82       29.92      2.58 o 
   5  11   7        0.65        1.80      1.86 o 
   6  11   7       39.34       43.65      4.47 o 
   7  11   7        2.56        4.07      2.10 o 
   8  11   7       11.18       16.52      2.16 o 
   9  11   7        0.03        0.83      1.68 o 
   4  12   7        0.95       -1.39      1.80 o 
   5  12   7       12.59       10.60      2.28 o 
   6  12   7        3.36        2.99      1.96 o 
  -4  -8   8        1.53        1.30      1.37 o 
  -3  -8   8        3.51        2.09      1.00 o 
  -2  -8   8        0.02       -1.01      0.85 o 
  -7  -7   8        2.49        4.50      2.04 o 
  -6  -7   8        0.96        2.43      1.30 o 
  -5  -7   8        3.85        2.64      1.04 o 
  -4  -7   8       18.63       21.57      1.21 o 
  -3  -7   8        7.90        7.55      1.09 o 
  -2  -7   8        3.19        1.38      0.85 o 
  -1  -7   8       50.32       51.31      1.51 o 
   0  -7   8        0.97        1.40      0.63 o 
   1  -7   8       10.71        9.56      2.09 o 
  -8  -6   8        6.18        6.56      2.34 o 
  -7  -6   8       27.24       27.96      2.65 o 
  -6  -6   8        3.07        0.22      1.20 o 
  -5  -6   8        4.10        1.78      1.06 o 
  -4  -6   8       81.35       78.51      1.87 o 
  -3  -6   8       20.61       23.42      1.10 o 
  -2  -6   8       32.60       33.62      1.51 o 
  -1  -6   8       18.94       16.23      1.09 o 
   0  -6   8        0.02        0.30      0.88 o 
   1  -6   8       11.20        9.21      1.60 o 
   2  -6   8       52.84       61.49      4.63 o 
   3  -6   8        4.36        2.86      3.94 o 
  -8  -5   8       72.54       71.76      3.93 o 
  -7  -5   8        2.43       -0.14      1.80 o 
  -6  -5   8        1.34       -1.63      1.09 o 
  -5  -5   8       32.63       36.77      1.53 o 
  -4  -5   8       49.14       47.65      1.60 o 
  -3  -5   8        0.09        0.27      0.73 o 
  -2  -5   8       16.46       15.96      0.90 o 
  -1  -5   8       19.03       21.05      1.06 o 
   0  -5   8       20.26       20.46      0.94 o 
   1  -5   8        0.32        0.44      0.64 o 
   2  -5   8       77.89       71.26      2.23 o 
   3  -5   8        0.00        2.59      2.13 o 
   4  -5   8       14.94       12.88      2.48 o 
  -9  -4   8        7.24        6.21      4.80 o 
  -8  -4   8        0.14       -1.59      1.88 o 
  -7  -4   8        2.40        1.11      1.82 o 
  -6  -4   8       11.07       15.56      2.10 o 
  -5  -4   8        2.59        1.53      0.98 o 
  -4  -4   8       16.50       17.89      1.08 o 
  -3  -4   8        6.40        7.46      0.82 o 
  -2  -4   8       38.50       36.57      1.17 o 
  -1  -4   8       25.98       26.84      0.95 o 
   0  -4   8        4.02        4.22      0.71 o 
   1  -4   8       73.98       78.22      1.49 o 
   2  -4   8       34.69       35.98      1.44 o 
   3  -4   8        0.02        0.60      0.63 o 
   4  -4   8       40.78       40.85      1.13 o 
   5  -4   8        0.27       -0.84      0.56 o 
   6  -4   8        1.45        1.98      0.71 o 
  -9  -3   8        1.79       -0.36      1.64 o 
  -8  -3   8        0.07        1.08      3.07 o 
  -7  -3   8       30.26       29.22      2.17 o 
  -6  -3   8        7.52        8.60      1.55 o 
  -5  -3   8        1.79        2.33      1.03 o 
  -4  -3   8       28.83       33.03      1.23 o 
  -3  -3   8        0.20       -0.10      0.74 o 
  -2  -3   8      134.20      136.57      2.14 o 
  -1  -3   8       79.14       78.79      1.55 o 
   0  -3   8        0.25        0.32      0.54 o 
   1  -3   8       55.17       53.08      1.35 o 
   2  -3   8      476.16      480.62      5.31 o 
   3  -3   8       27.68       23.96      0.93 o 
   4  -3   8        9.45        7.15      0.84 o 
   5  -3   8       46.64       45.49      1.24 o 
   6  -3   8       12.82       15.65      0.95 o 
   7  -3   8        0.91        1.06      0.81 o 
  -9  -2   8       28.17       34.97      2.81 o 
  -8  -2   8       53.37       48.06      3.15 o 
  -7  -2   8       18.86       19.95      2.00 o 
  -6  -2   8       10.61       11.82      1.97 o 
  -5  -2   8       10.76       10.02      1.24 o 
  -4  -2   8        2.92        2.62      0.74 o 
  -3  -2   8       13.95       16.09      0.96 o 
  -2  -2   8        4.14        3.41      0.72 o 
  -1  -2   8        1.30        2.16      0.65 o 
   0  -2   8       68.04       69.28      1.34 o 
   1  -2   8       19.81       20.43      0.80 o 
   2  -2   8       18.82       19.64      0.68 o 
   3  -2   8        7.38        7.64      0.73 o 
   4  -2   8      119.16      108.77      1.94 o 
   5  -2   8        7.01        6.33      0.72 o 
   6  -2   8        3.64        2.73      0.76 o 
   7  -2   8       75.00       79.82      2.41 o 
  -9  -1   8        9.97        7.98      2.02 o 
  -8  -1   8        8.42        6.18      1.64 o 
  -7  -1   8        8.85        7.72      1.54 o 
  -6  -1   8        0.06        1.05      1.21 o 
  -5  -1   8       35.92       39.15      2.64 o 
  -4  -1   8       81.91       83.30      2.20 o 
  -3  -1   8       26.69       27.59      1.05 o 
  -2  -1   8      129.29      131.45      2.23 o 
  -1  -1   8        0.17       -0.34      0.59 o 
   0  -1   8      109.88      107.23      1.69 o 
   1  -1   8      358.85      362.39      3.42 o 
   2  -1   8        4.18        2.66      0.55 o 
   3  -1   8        1.90        1.66      0.52 o 
   4  -1   8       59.46       59.61      1.14 o 
   5  -1   8       28.86       26.09      0.95 o 
   6  -1   8       57.23       59.80      1.32 o 
   7  -1   8       17.46       18.39      0.92 o 
   8  -1   8        7.48        8.36      0.88 o 
  -9   0   8       13.60       13.22      2.35 o 
  -8   0   8       17.03       18.53      1.91 o 
  -7   0   8       61.80       59.35      3.52 o 
  -6   0   8       46.99       44.45      2.16 o 
  -5   0   8        1.75       -0.90      1.87 o 
  -4   0   8        2.17        2.20      0.72 o 
  -3   0   8        1.03        1.89      0.66 o 
  -2   0   8      198.61      199.72      2.30 o 
  -1   0   8       23.40       23.18      0.86 o 
   0   0   8      280.80      264.96      2.97 o 
   1   0   8       10.73       11.10      0.73 o 
   2   0   8      103.70       99.50      1.74 o 
   3   0   8      344.98      333.86      3.51 o 
   4   0   8       20.12       20.34      0.89 o 
   5   0   8        0.08       -0.20      0.57 o 
   6   0   8       54.44       55.59      1.40 o 
   7   0   8        0.06        0.11      0.65 o 
   8   0   8       73.52       72.43      1.71 o 
   9   0   8        2.98        4.79      0.97 o 
  -8   1   8       39.38       39.65      2.88 o 
  -7   1   8        0.08       -1.15      1.31 o 
  -6   1   8        3.83        3.39      1.40 o 
  -5   1   8       70.43       71.24      3.07 o 
  -4   1   8       40.42       40.71      1.46 o 
  -3   1   8        6.35        7.91      0.83 o 
  -2   1   8      237.70      236.00      2.60 o 
  -1   1   8       11.70       12.00      0.73 o 
   0   1   8      233.75      220.49      2.32 o 
   1   1   8       22.68       22.70      0.84 o 
   2   1   8      159.80      166.86      2.11 o 
   3   1   8        0.03       -0.06      0.54 o 
   4   1   8      105.63      101.01      1.66 o 
   5   1   8       73.10       69.81      1.55 o 
   6   1   8        2.26        1.89      0.63 o 
   7   1   8       99.14       97.14      1.86 o 
   8   1   8       83.15       79.57      1.92 o 
   9   1   8        2.60        1.12      0.98 o 
  -8   2   8        7.94       10.69      2.17 o 
  -7   2   8        2.32        2.77      1.73 o 
  -6   2   8       48.23       47.25      2.30 o 
  -5   2   8        1.45        1.99      1.19 o 
  -4   2   8      114.09      113.92      2.33 o 
  -3   2   8      378.83      378.30      4.69 o 
  -2   2   8       57.79       64.80      2.07 o 
  -1   2   8       25.60       27.24      1.05 o 
   0   2   8       11.32       11.56      0.67 o 
   1   2   8        4.17        3.57      0.57 o 
   2   2   8       34.42       34.64      0.90 o 
   3   2   8      347.24      343.64      4.13 o 
   4   2   8        8.97        9.77      0.75 o 
   5   2   8       25.62       24.65      0.94 o 
   6   2   8       62.12       61.56      1.48 o 
   7   2   8        0.08       -0.70      0.67 o 
   8   2   8       18.85       19.58      1.18 o 
   9   2   8        3.96        4.07      1.05 o 
  10   2   8        8.53        9.04      1.44 o 
  -7   3   8        3.42        5.34      1.86 o 
  -6   3   8        1.91       -0.05      1.48 o 
  -5   3   8        7.49        5.60      1.39 o 
  -4   3   8       13.70       14.57      1.57 o 
  -3   3   8       61.25       62.05      2.11 o 
  -2   3   8        2.18        1.87      0.88 o 
  -1   3   8       61.67       70.14      1.62 o 
   0   3   8      262.90      254.99      2.84 o 
   1   3   8      175.86      189.21      2.18 o 
   2   3   8      260.63      259.73      2.72 o 
   3   3   8        0.09        0.59      0.54 o 
   4   3   8        4.66        6.43      0.64 o 
   5   3   8       31.76       31.37      1.04 o 
   6   3   8      105.20      104.68      1.70 o 
   7   3   8        9.80       10.13      0.91 o 
   8   3   8       36.30       34.14      1.56 o 
   9   3   8        0.33        0.47      1.07 o 
  10   3   8       15.23       15.99      1.80 o 
  -7   4   8       20.09       23.77      3.01 o 
  -6   4   8       12.91       11.40      3.32 o 
  -5   4   8       73.80       76.33      4.26 o 
  -4   4   8       10.72       11.15      1.44 o 
  -3   4   8       15.03       17.09      1.35 o 
  -2   4   8        0.73       -0.04      0.90 o 
  -1   4   8      284.67      281.75      4.72 o 
   0   4   8        3.12        3.91      0.81 o 
   1   4   8       36.65       46.67      1.30 o 
   2   4   8       46.71       39.36      1.29 o 
   3   4   8      123.29      128.66      1.85 o 
   4   4   8      494.97      480.61      4.42 o 
   5   4   8       70.64       75.14      1.67 o 
   6   4   8       28.53       26.55      1.05 o 
   7   4   8      279.87      277.88      4.09 o 
   8   4   8      164.12      145.33      2.71 o 
   9   4   8       39.37       40.37      2.41 o 
  10   4   8        4.68        2.53      1.39 o 
  -6   5   8        5.88        5.37      2.36 o 
  -5   5   8        0.88       -0.94      2.30 o 
  -4   5   8        4.13        2.78      1.51 o 
  -3   5   8      119.36      117.59      2.73 o 
  -2   5   8        0.05       -0.48      0.93 o 
  -1   5   8       19.95       20.36      1.22 o 
   0   5   8       81.27       84.12      1.79 o 
   1   5   8      422.55      445.72      5.12 o 
   2   5   8       84.88       81.01      1.91 o 
   3   5   8      106.79      110.41      1.99 o 
   4   5   8       79.11       74.21      1.57 o 
   5   5   8       20.68       23.65      1.01 o 
   6   5   8      266.89      267.62      3.58 o 
   7   5   8      107.81      105.91      2.38 o 
   8   5   8        0.21        0.06      1.18 o 
   9   5   8       13.40       13.26      1.48 o 
  10   5   8        9.84        7.17      2.31 o 
  11   5   8       46.97       40.84      2.53 o 
  -5   6   8       18.24       16.44      2.84 o 
  -4   6   8       15.51       10.05      2.20 o 
  -3   6   8       10.01       10.38      1.50 o 
  -2   6   8       93.44       96.09      2.76 o 
  -1   6   8       92.72       88.77      2.23 o 
   0   6   8       49.09       51.52      1.74 o 
   1   6   8        0.74        2.16      0.95 o 
   2   6   8       50.22       51.01      1.72 o 
   3   6   8      226.08      214.97      3.90 o 
   4   6   8        7.23        4.49      1.03 o 
   5   6   8      109.02      100.33      2.08 o 
   6   6   8      257.59      255.04      4.07 o 
   7   6   8        0.48        1.24      1.05 o 
   8   6   8       21.30       19.02      1.79 o 
   9   6   8       61.37       69.80      2.85 o 
  10   6   8        7.29        6.23      1.45 o 
  11   6   8        0.97       -0.25      1.59 o 
  -5   7   8        5.92        5.90      2.33 o 
  -4   7   8        3.11        3.01      2.97 o 
  -3   7   8       39.71       42.95      3.18 o 
  -2   7   8        5.74        2.33      1.34 o 
  -1   7   8       25.44       22.18      1.69 o 
   0   7   8      242.17      234.83      3.91 o 
   1   7   8        1.37        0.69      0.93 o 
   2   7   8       38.23       39.13      1.52 o 
   3   7   8       20.25       18.61      1.07 o 
   4   7   8      223.09      209.89      3.37 o 
   5   7   8       81.22       81.46      3.82 o 
   6   7   8      177.27      181.30      3.74 o 
   7   7   8       67.01       67.76      2.44 o 
   8   7   8       21.52       21.40      1.70 o 
   9   7   8        0.37        1.76      1.67 o 
  10   7   8        0.57        0.68      1.49 o 
  11   7   8        0.02       -1.00      1.41 o 
  -4   8   8        2.42        3.48      3.07 o 
  -3   8   8       46.87       60.19      3.68 o 
  -2   8   8       19.76       22.05      2.14 o 
  -1   8   8       59.31       59.82      4.31 o 
   0   8   8       83.17       76.00      4.56 o 
   1   8   8        3.21        1.98      1.18 o 
   2   8   8      106.03      104.72      2.84 o 
   3   8   8      149.83      146.14      2.99 o 
   4   8   8      328.19      311.97      5.22 o 
   5   8   8       33.57       27.55      1.73 o 
   6   8   8       32.23       34.03      1.88 o 
   7   8   8        9.73        8.55      1.40 o 
   8   8   8       37.99       41.73      2.13 o 
   9   8   8       28.60       26.96      1.93 o 
  10   8   8        0.27       -4.21      2.81 o 
  -2   9   8        3.31        4.13      1.75 o 
  -1   9   8        2.74        2.89      1.68 o 
   0   9   8       34.48       38.87      3.60 o 
   1   9   8       56.27       57.20      4.31 o 
   2   9   8       14.36       14.53      1.84 o 
   3   9   8      143.94      147.45      4.04 o 
   4   9   8       44.79       39.35      2.30 o 
   5   9   8        3.65        0.38      1.17 o 
   6   9   8       24.19       24.76      1.79 o 
   7   9   8       37.99       43.37      2.41 o 
   8   9   8        0.37       -0.30      1.25 o 
   9   9   8       62.17       71.37      2.85 o 
  10   9   8        7.26        4.89      1.67 o 
  -1  10   8       16.65       18.71      4.59 o 
   0  10   8        0.56        0.76      1.71 o 
   1  10   8        2.75        4.38      1.86 o 
   2  10   8       99.46       95.64      4.64 o 
   3  10   8        8.44        5.53      2.22 o 
   4  10   8        2.88        1.99      1.47 o 
   5  10   8       24.34       23.82      2.09 o 
   6  10   8       12.05       12.75      1.85 o 
   7  10   8       12.91       17.01      1.96 o 
   8  10   8        2.45        1.78      1.57 o 
   9  10   8        2.27        2.58      1.78 o 
   1  11   8        8.57        7.09      2.06 o 
   2  11   8        0.34        0.39      2.00 o 
   3  11   8       71.12       70.81      3.52 o 
   4  11   8        0.06       -0.62      1.73 o 
   5  11   8        3.16        1.33      1.99 o 
   6  11   8       46.70       47.74      6.50 o 
   7  11   8        0.66        0.37      1.68 o 
   8  11   8       10.40       10.94      2.70 o 
  -5  -7   9        0.05       -1.20      1.16 o 
  -4  -7   9        0.06       -1.77      1.18 o 
  -3  -7   9        2.88        1.51      1.35 o 
  -2  -7   9        5.29        4.50      1.01 o 
  -1  -7   9       44.69       47.88      2.41 o 
  -7  -6   9        3.00        3.52      2.15 o 
  -6  -6   9        1.51       -0.34      1.32 o 
  -5  -6   9        0.10       -0.25      1.11 o 
  -4  -6   9       13.40       16.91      1.22 o 
  -3  -6   9        6.34        7.77      0.92 o 
  -2  -6   9       18.74       20.61      1.24 o 
  -1  -6   9        3.13        4.00      0.88 o 
   0  -6   9        3.24        2.92      0.96 o 
   1  -6   9        0.02        0.36      0.90 o 
   2  -6   9        0.34       -0.77      1.31 o 
  -7  -5   9       28.36       32.72      2.90 o 
  -6  -5   9       16.14       14.71      2.19 o 
  -5  -5   9       43.87       41.89      2.21 o 
  -4  -5   9        0.07        0.25      0.87 o 
  -3  -5   9        1.17        0.77      0.79 o 
  -2  -5   9        1.17        1.08      0.70 o 
  -1  -5   9        0.48       -0.67      0.70 o 
   0  -5   9       58.74       57.25      1.53 o 
   1  -5   9       12.25       13.31      0.87 o 
   2  -5   9        3.59        5.00      0.63 o 
   3  -5   9       20.91       18.72      2.09 o 
   4  -5   9       50.62       44.76      2.42 o 
  -8  -4   9        2.48       -0.52      2.13 o 
  -7  -4   9        3.95        3.72      2.50 o 
  -6  -4   9        2.17       -0.51      1.61 o 
  -5  -4   9        4.05        3.54      1.20 o 
  -4  -4   9        0.01       -1.20      0.83 o 
  -3  -4   9       28.60       29.60      1.29 o 
  -2  -4   9       10.13       12.02      0.92 o 
  -1  -4   9       69.99       71.67      1.57 o 
   0  -4   9       22.04       20.10      1.10 o 
   1  -4   9       11.83       10.23      0.85 o 
   2  -4   9       68.56       68.80      1.78 o 
   3  -4   9       76.55       70.75      1.49 o 
   4  -4   9        0.56        1.82      0.65 o 
   5  -4   9       13.86       11.72      0.83 o 
  -8  -3   9       26.82       30.76      2.51 o 
  -7  -3   9       11.13        9.59      2.24 o 
  -6  -3   9        3.66        3.85      2.61 o 
  -5  -3   9       36.39       38.57      3.38 o 
  -4  -3   9      121.78      115.46      2.74 o 
  -3  -3   9        0.38        1.98      0.82 o 
  -2  -3   9       33.84       31.08      1.22 o 
  -1  -3   9        6.60        7.10      0.82 o 
   0  -3   9       89.44       92.54      1.70 o 
   1  -3   9        4.55        6.85      0.82 o 
   2  -3   9       13.20       13.61      0.96 o 
   3  -3   9        0.61       -0.26      0.63 o 
   4  -3   9        4.08        4.09      0.73 o 
   5  -3   9       79.04       74.58      1.60 o 
   6  -3   9        0.22        0.40      0.71 o 
  -8  -2   9       33.41       33.02      3.43 o 
  -7  -2   9       11.70       12.93      2.31 o 
  -6  -2   9       80.73       76.05      3.04 o 
  -5  -2   9        3.86        3.43      1.67 o 
  -4  -2   9        2.38        4.06      0.92 o 
  -3  -2   9       38.29       38.99      1.39 o 
  -2  -2   9        0.22        1.42      0.76 o 
  -1  -2   9       22.08       21.90      1.07 o 
   0  -2   9        5.43        5.94      0.77 o 
   1  -2   9      127.74      122.54      2.05 o 
   2  -2   9       78.88       73.91      1.24 o 
   3  -2   9        1.35        0.41      0.66 o 
   4  -2   9       27.67       31.39      1.27 o 
   5  -2   9        4.89        4.05      0.81 o 
   6  -2   9        9.32        7.88      0.86 o 
   7  -2   9       25.44       25.95      1.26 o 
  -8  -1   9        1.15        3.64      2.11 o 
  -7  -1   9        5.44        2.42      1.64 o 
  -6  -1   9        0.70        0.58      1.44 o 
  -5  -1   9       69.40       72.08      4.57 o 
  -4  -1   9      192.15      195.11      3.27 o 
  -3  -1   9        1.07        0.58      0.71 o 
  -2  -1   9       22.27       24.82      1.59 o 
  -1  -1   9     1171.59     1178.12     10.15 o 
   0  -1   9      389.42      390.85      4.37 o 
   1  -1   9        1.03        0.44      0.71 o 
   2  -1   9       30.48       34.23      1.16 o 
   3  -1   9        5.14        4.46      0.81 o 
   4  -1   9        4.36        3.72      0.62 o 
   5  -1   9       23.48       25.53      0.99 o 
   6  -1   9        0.26       -0.32      0.56 o 
   7  -1   9        0.73        1.01      0.64 o 
   8  -1   9        3.37        3.40      0.82 o 
  -8   0   9        7.20        7.31      1.74 o 
  -7   0   9      109.38      105.41      3.33 o 
  -6   0   9        9.52        6.06      1.44 o 
  -5   0   9       71.67       68.43      3.55 o 
  -4   0   9       75.54       72.71      1.96 o 
  -3   0   9       64.08       62.87      1.61 o 
  -2   0   9       45.54       44.95      1.28 o 
  -1   0   9      207.55      202.75      2.99 o 
   0   0   9      152.16      160.34      2.27 o 
   1   0   9      221.68      209.75      3.74 o 
   2   0   9       63.32       64.43      1.49 o 
   3   0   9       38.64       39.04      1.19 o 
   4   0   9        1.75        3.11      0.65 o 
   5   0   9       56.61       54.92      1.40 o 
   6   0   9       78.44       81.10      1.64 o 
   7   0   9        9.30       10.60      0.86 o 
   8   0   9       40.17       42.15      1.51 o 
  -8   1   9       13.20       15.09      2.35 o 
  -7   1   9        5.33        5.71      1.57 o 
  -6   1   9        3.80        2.19      1.30 o 
  -5   1   9       31.69       30.38      2.47 o 
  -4   1   9       82.38       80.95      2.08 o 
  -3   1   9        7.83       10.09      1.07 o 
  -2   1   9      540.52      545.51      4.85 o 
  -1   1   9       54.88       48.68      1.50 o 
   0   1   9        2.30        1.75      0.64 o 
   1   1   9        3.86        4.08      0.68 o 
   2   1   9       42.38       39.59      1.14 o 
   3   1   9        0.88        0.61      0.62 o 
   4   1   9      180.94      175.40      2.88 o 
   5   1   9        0.84        1.37      0.67 o 
   6   1   9       48.47       49.47      1.36 o 
   7   1   9        0.03        0.15      0.69 o 
   8   1   9        1.54        1.36      0.82 o 
   9   1   9        5.55        6.39      1.16 o 
  -7   2   9       38.19       36.44      3.03 o 
  -6   2   9        1.80       -0.43      1.29 o 
  -5   2   9       38.08       41.40      2.14 o 
  -4   2   9      144.70      135.06      3.24 o 
  -3   2   9       86.61       86.53      2.20 o 
  -2   2   9      186.58      192.78      2.62 o 
  -1   2   9      144.68      147.65      2.37 o 
   0   2   9       30.15       27.47      1.02 o 
   1   2   9       52.37       55.40      1.16 o 
   2   2   9       41.18       43.49      1.13 o 
   3   2   9       10.27       12.30      0.82 o 
   4   2   9        1.14        0.60      0.63 o 
   5   2   9        1.60       -0.16      0.68 o 
   6   2   9       80.80       86.25      1.76 o 
   7   2   9        7.72        8.41      0.88 o 
   8   2   9       35.68       37.67      1.48 o 
   9   2   9        8.78        9.66      1.22 o 
  -7   3   9        1.36        2.71      2.01 o 
  -6   3   9       16.06       15.27      2.10 o 
  -5   3   9      209.66      199.61      5.93 o 
  -4   3   9       57.01       62.29      3.99 o 
  -3   3   9       59.48       60.87      2.21 o 
  -2   3   9      168.84      169.90      3.07 o 
  -1   3   9       10.91       11.09      1.10 o 
   0   3   9       12.99       12.95      0.77 o 
   1   3   9       23.55       24.34      0.90 o 
   2   3   9       81.33       87.13      1.52 o 
   3   3   9       90.02       85.31      1.61 o 
   4   3   9        9.87       12.45      0.88 o 
   5   3   9      201.40      204.52      2.74 o 
   6   3   9       44.84       47.59      1.34 o 
   7   3   9       43.40       42.86      1.49 o 
   8   3   9      126.90      123.05      2.72 o 
   9   3   9        0.06       -0.78      1.03 o 
  10   3   9        3.26        2.46      1.45 o 
  -6   4   9        0.00        0.36      1.70 o 
  -5   4   9       14.77       16.75      2.09 o 
  -4   4   9        1.01        1.37      1.27 o 
  -3   4   9       63.88       60.85      2.24 o 
  -2   4   9        3.21        1.70      0.97 o 
  -1   4   9       56.19       57.56      1.81 o 
   0   4   9       16.75       18.29      1.01 o 
   1   4   9        3.64        2.30      0.72 o 
   2   4   9      135.88      127.43      1.92 o 
   3   4   9      131.41      132.36      1.94 o 
   4   4   9      163.54      155.89      2.26 o 
   5   4   9        5.24        4.97      0.74 o 
   6   4   9        0.09        0.23      0.70 o 
   7   4   9      138.07      134.82      2.54 o 
   8   4   9       71.08       73.63      2.24 o 
   9   4   9       11.03       11.22      1.62 o 
  10   4   9        4.90        6.67      1.65 o 
  -6   5   9       21.49       25.66      3.15 o 
  -5   5   9       13.05       12.32      2.03 o 
  -4   5   9        7.95        4.59      1.66 o 
  -3   5   9      135.36      132.10      3.23 o 
  -2   5   9       40.52       42.37      2.34 o 
  -1   5   9       89.74       87.55      2.27 o 
   0   5   9        2.78        1.47      0.93 o 
   1   5   9       86.21       84.56      2.07 o 
   2   5   9       16.32       17.24      1.17 o 
   3   5   9        7.89       10.83      1.06 o 
   4   5   9      144.89      139.13      2.24 o 
   5   5   9       47.51       50.91      1.46 o 
   6   5   9        0.89        1.19      0.81 o 
   7   5   9        9.01        8.20      1.24 o 
   8   5   9        5.37        3.29      1.19 o 
   9   5   9       26.93       28.72      2.11 o 
  10   5   9       12.95       12.14      1.82 o 
  -5   6   9       35.75       39.84      3.42 o 
  -4   6   9        0.33       -1.11      1.48 o 
  -3   6   9       16.56       14.26      2.33 o 
  -2   6   9       40.92       39.73      2.32 o 
  -1   6   9        8.16        8.18      1.24 o 
   0   6   9        2.05        2.79      0.92 o 
   1   6   9       30.72       25.77      1.47 o 
   2   6   9       79.88       82.66      2.28 o 
   3   6   9       79.87       82.77      2.29 o 
   4   6   9        9.52        9.21      1.05 o 
   5   6   9      204.98      186.63      3.07 o 
   6   6   9       54.17       49.54      2.03 o 
   7   6   9        0.41        1.10      1.04 o 
   8   6   9      117.22      114.77      3.42 o 
   9   6   9        4.12        5.47      1.55 o 
  10   6   9        4.90        8.22      1.80 o 
  -4   7   9        2.09        1.87      2.21 o 
  -3   7   9       20.42       22.24      2.63 o 
  -2   7   9        0.24       -2.25      1.50 o 
  -1   7   9       10.76       13.37      2.73 o 
   0   7   9      135.66      133.09      3.29 o 
   1   7   9      108.90       96.93      2.77 o 
   2   7   9       10.91        8.64      1.28 o 
   3   7   9      264.74      258.69      4.55 o 
   4   7   9      520.24      513.45      6.56 o 
   5   7   9       35.26       35.95      1.83 o 
   6   7   9        7.74        9.28      1.34 o 
   7   7   9       42.70       36.23      2.30 o 
   8   7   9        6.61        4.89      1.33 o 
   9   7   9       25.95       27.26      2.18 o 
  10   7   9        8.31        7.46      2.10 o 
  -3   8   9       10.26       16.02      2.64 o 
  -2   8   9       23.57       27.61      2.37 o 
  -1   8   9       34.21       32.39      2.14 o 
   0   8   9       10.01       12.66      1.84 o 
   1   8   9        7.98        9.88      1.66 o 
   2   8   9        2.36        0.92      1.03 o 
   3   8   9       38.44       39.97      1.96 o 
   4   8   9        0.26        2.36      1.22 o 
   5   8   9        0.07       -0.82      1.16 o 
   6   8   9       10.40        9.48      1.43 o 
   7   8   9        4.65        3.64      1.31 o 
   8   8   9        5.81        9.15      1.52 o 
   9   8   9       67.55       62.86      3.13 o 
  10   8   9       26.69       30.90      2.51 o 
  -2   9   9        0.16        3.47      1.77 o 
  -1   9   9        0.87        2.19      1.71 o 
   0   9   9       35.02       39.84      4.65 o 
   1   9   9        0.51       -0.30      1.46 o 
   2   9   9       12.06       15.67      1.88 o 
   3   9   9      225.75      206.97      4.95 o 
   4   9   9        0.96       -0.39      1.36 o 
   5   9   9       59.92       58.93      4.00 o 
   6   9   9       34.17       34.60      2.48 o 
   7   9   9        6.66        5.90      1.48 o 
   8   9   9        1.77        1.59      1.30 o 
   9   9   9        0.02        3.27      1.45 o 
  10   9   9        4.84        6.55      1.97 o 
   0  10   9       11.57       13.49      2.22 o 
   1  10   9       32.70       35.38      2.92 o 
   2  10   9        9.70       12.14      2.31 o 
   3  10   9        4.21        8.24      1.75 o 
   4  10   9      167.33      179.32      4.81 o 
   5  10   9        5.60        4.50      1.66 o 
   6  10   9        9.18       11.16      1.86 o 
   7  10   9        4.68        4.36      1.64 o 
   8  10   9       17.62       20.72      2.20 o 
   9  10   9       43.60       52.62      2.70 o 
   2  11   9        5.91        4.16      2.05 o 
   3  11   9       28.46       29.38      2.90 o 
   4  11   9       14.11        8.63      3.39 o 
   5  11   9        8.15        8.08      2.28 o 
   6  11   9       47.10       46.56      2.89 o 
   7  11   9        0.04       -0.46      1.91 o 
   8  11   9        2.13        4.42      1.91 o 
  -5  -6  10        8.92        8.01      1.57 o 
  -4  -6  10        2.40        3.19      1.08 o 
  -3  -6  10        0.66        1.56      0.88 o 
  -2  -6  10        0.28        0.02      0.96 o 
  -1  -6  10        3.85        2.44      0.94 o 
   0  -6  10        7.42        6.39      0.97 o 
  -6  -5  10       30.07       35.15      2.87 o 
  -5  -5  10        2.68        2.13      2.13 o 
  -4  -5  10        4.31        6.66      1.13 o 
  -3  -5  10       35.58       39.14      1.50 o 
  -2  -5  10        8.51       10.93      0.94 o 
  -1  -5  10        0.26       -0.74      0.94 o 
   0  -5  10       10.03        9.62      1.01 o 
   1  -5  10        0.71        0.77      0.76 o 
   2  -5  10        3.79        4.85      0.77 o 
  -7  -4  10        0.00       -0.76      1.96 o 
  -6  -4  10        0.01       -1.42      1.93 o 
  -5  -4  10        0.36       -0.23      1.33 o 
  -4  -4  10        9.40        8.09      1.27 o 
  -3  -4  10        1.86        1.66      0.83 o 
  -2  -4  10        2.67        3.95      0.88 o 
  -1  -4  10       13.53       17.14      0.97 o 
   0  -4  10        1.39        0.78      0.81 o 
   1  -4  10       62.69       58.18      1.63 o 
   2  -4  10        0.96        1.17      0.73 o 
   3  -4  10        4.49        5.13      0.96 o 
   4  -4  10        0.97        1.31      0.77 o 
  -7  -3  10       29.84       30.00      2.99 o 
  -6  -3  10        8.00        9.86      2.15 o 
  -5  -3  10        3.50        4.79      2.00 o 
  -4  -3  10       17.50       18.60      2.07 o 
  -3  -3  10       18.32       15.85      1.14 o 
  -2  -3  10       94.74       89.28      2.01 o 
  -1  -3  10        6.21        4.90      0.83 o 
   0  -3  10       28.77       29.28      1.14 o 
   1  -3  10        1.84        3.28      0.86 o 
   2  -3  10        0.45        0.58      0.75 o 
   3  -3  10        5.88        4.41      0.80 o 
   4  -3  10        0.17       -0.73      0.71 o 
   5  -3  10        4.65        7.30      1.02 o 
  -7  -2  10        1.69        2.98      1.70 o 
  -6  -2  10        9.27        7.49      2.11 o 
  -5  -2  10        5.78        6.24      2.62 o 
  -4  -2  10        0.62       -0.10      1.02 o 
  -3  -2  10       22.25       21.76      1.24 o 
  -2  -2  10       41.45       33.91      1.35 o 
  -1  -2  10       96.37       95.34      1.99 o 
   0  -2  10      256.30      250.06      3.27 o 
   1  -2  10       14.27       15.55      0.91 o 
   2  -2  10       21.42       24.38      0.97 o 
   3  -2  10       78.18       79.40      1.86 o 
   4  -2  10        4.65        4.52      0.85 o 
   5  -2  10       23.89       21.36      1.18 o 
   6  -2  10       28.88       27.92      1.23 o 
  -8  -1  10        0.69       -1.42      2.40 o 
  -7  -1  10        0.06       -0.17      1.61 o 
  -6  -1  10       10.46        9.73      1.74 o 
  -5  -1  10       15.92       14.88      1.80 o 
  -4  -1  10       35.95       34.07      1.70 o 
  -3  -1  10       19.67       21.54      1.28 o 
  -2  -1  10       18.34       18.32      1.13 o 
  -1  -1  10      455.44      436.68      5.19 o 
   0  -1  10      252.48      243.00      3.27 o 
   1  -1  10       24.72       24.12      1.09 o 
   2  -1  10       31.25       30.01      1.14 o 
   3  -1  10       94.26       94.45      1.80 o 
   4  -1  10        0.58        1.40      0.66 o 
   5  -1  10       27.04       27.84      1.15 o 
   6  -1  10        1.38        1.21      0.58 o 
   7  -1  10       12.91       14.84      1.11 o 
  -7   0  10       14.69       14.74      2.89 o 
  -6   0  10        0.01       -1.56      1.52 o 
  -5   0  10       16.69       15.47      1.84 o 
  -4   0  10        1.52        1.50      0.98 o 
  -3   0  10       97.98       93.85      3.08 o 
  -2   0  10        6.17        5.13      0.80 o 
  -1   0  10       72.25       75.17      1.71 o 
   0   0  10        2.34        0.25      0.73 o 
   1   0  10       64.71       69.28      1.73 o 
   2   0  10        3.67        2.44      0.75 o 
   3   0  10       10.89        8.04      0.78 o 
   4   0  10       51.44       50.19      1.53 o 
   5   0  10      167.04      163.32      3.07 o 
   6   0  10       19.93       20.71      1.00 o 
   7   0  10       31.36       32.31      1.14 o 
   8   0  10       11.28       13.18      1.10 o 
  -7   1  10        4.25        3.61      2.95 o 
  -6   1  10       31.35       30.24      2.02 o 
  -5   1  10        9.14       10.86      1.62 o 
  -4   1  10        9.94        8.06      1.34 o 
  -3   1  10       96.64       95.33      2.30 o 
  -2   1  10        2.61        3.04      0.81 o 
  -1   1  10       72.27       68.07      1.66 o 
   0   1  10      142.96      150.81      2.38 o 
   1   1  10       14.45       14.46      0.95 o 
   2   1  10      159.53      151.31      2.21 o 
   3   1  10        4.87        5.41      0.79 o 
   4   1  10       10.93       13.50      0.92 o 
   5   1  10        4.50        4.17      0.79 o 
   6   1  10       37.07       37.74      1.26 o 
   7   1  10        2.68        2.45      0.74 o 
   8   1  10        6.41        6.31      0.99 o 
  -7   2  10        0.64       -1.22      1.69 o 
  -6   2  10       34.05       29.27      2.74 o 
  -5   2  10       35.80       32.21      2.35 o 
  -4   2  10      110.49      112.86      3.07 o 
  -3   2  10      124.09      112.57      2.54 o 
  -2   2  10        1.93        1.52      0.98 o 
  -1   2  10      551.60      560.59      5.35 o 
   0   2  10       21.80       20.42      1.01 o 
   1   2  10       83.94       85.73      1.68 o 
   2   2  10        7.77        8.35      0.83 o 
   3   2  10       26.02       26.45      1.07 o 
   4   2  10      162.83      158.24      2.49 o 
   5   2  10       20.09       21.02      1.10 o 
   6   2  10        6.71        5.59      0.81 o 
   7   2  10       19.94       20.87      1.11 o 
   8   2  10       66.64       65.29      2.21 o 
   9   2  10        6.72        8.57      1.38 o 
  -6   3  10       14.87       11.38      2.08 o 
  -5   3  10       74.87       68.23      4.72 o 
  -4   3  10        0.01        0.86      1.28 o 
  -3   3  10        0.73        0.32      1.15 o 
  -2   3  10        0.06       -1.08      1.03 o 
  -1   3  10       62.54       62.83      2.03 o 
   0   3  10       24.07       25.93      1.04 o 
   1   3  10       96.99       95.58      1.67 o 
   2   3  10       70.58       61.83      1.74 o 
   3   3  10       56.17       61.81      1.53 o 
   4   3  10        0.71        0.63      0.70 o 
   5   3  10      132.80      125.40      2.13 o 
   6   3  10        0.36        0.15      0.70 o 
   7   3  10        4.74        6.12      0.97 o 
   8   3  10        8.88        9.17      1.20 o 
   9   3  10        0.63        0.76      1.15 o 
  -6   4  10        0.33        2.85      1.83 o 
  -5   4  10        3.16        3.79      2.84 o 
  -4   4  10        4.74        6.48      1.74 o 
  -3   4  10       10.75        9.58      1.38 o 
  -2   4  10       71.58       74.82      2.46 o 
  -1   4  10       16.56       15.51      1.39 o 
   0   4  10       43.16       46.14      1.72 o 
   1   4  10       12.29       13.55      0.97 o 
   2   4  10      113.96      120.98      2.77 o 
   3   4  10        0.26        0.63      0.70 o 
   4   4  10       71.03       71.09      2.50 o 
   5   4  10       75.29       75.01      1.98 o 
   6   4  10        0.66        0.00      0.88 o 
   7   4  10       74.33       70.31      2.19 o 
   8   4  10       18.54       15.50      1.71 o 
   9   4  10        2.27        2.39      1.39 o 
  10   4  10        7.62        8.42      2.50 o 
  -5   5  10        2.82        1.71      1.74 o 
  -4   5  10       76.52       78.89      4.46 o 
  -3   5  10       14.14       12.65      1.58 o 
  -2   5  10       65.48       61.17      4.51 o 
  -1   5  10      109.52      103.69      2.75 o 
   0   5  10        1.25        2.10      1.05 o 
   1   5  10      112.64      106.78      2.52 o 
   2   5  10       27.03       28.39      1.37 o 
   3   5  10       24.40       23.45      1.30 o 
   4   5  10       24.37       22.79      1.43 o 
   5   5  10        1.43        2.46      0.88 o 
   6   5  10       21.94       24.45      1.39 o 
   7   5  10        3.87        4.01      1.96 o 
   8   5  10        3.61        3.79      1.47 o 
   9   5  10       29.83       20.75      1.99 o 
  10   5  10        0.13       -0.49      1.49 o 
  -5   6  10       16.18       19.86      3.10 o 
  -4   6  10        1.46       -0.72      1.69 o 
  -3   6  10        2.60        2.18      1.71 o 
  -2   6  10        0.04        0.40      1.24 o 
  -1   6  10        1.07        0.95      1.14 o 
   0   6  10        1.98        2.50      1.06 o 
   1   6  10      111.64      108.47      2.91 o 
   2   6  10       17.38       16.55      1.46 o 
   3   6  10       90.69       96.37      3.77 o 
   4   6  10       17.76       21.25      1.58 o 
   5   6  10      177.14      172.81      3.64 o 
   6   6  10       49.47       46.09      1.92 o 
   7   6  10      119.61      117.20      3.39 o 
   8   6  10       16.14       15.00      2.38 o 
   9   6  10        0.82        0.31      1.53 o 
  10   6  10       20.67       23.42      2.24 o 
  -4   7  10        0.16        0.08      3.32 o 
  -3   7  10        3.99        2.76      1.73 o 
  -2   7  10        9.00       11.56      1.89 o 
  -1   7  10       40.42       37.13      2.46 o 
   0   7  10       25.94       28.32      1.86 o 
   1   7  10      119.59      116.58      3.12 o 
   2   7  10        0.30       -0.17      1.08 o 
   3   7  10        4.33        4.89      1.26 o 
   4   7  10        2.24        1.85      1.16 o 
   5   7  10        0.61       -0.01      0.97 o 
   6   7  10        7.62        9.31      1.41 o 
   7   7  10       14.65       13.42      2.17 o 
   8   7  10        3.27        4.14      1.54 o 
   9   7  10       18.90       21.69      2.64 o 
  10   7  10       16.32       14.25      2.09 o 
  -3   8  10        1.85        2.06      2.13 o 
  -2   8  10        7.08        6.26      2.05 o 
  -1   8  10        1.69        1.86      1.55 o 
   0   8  10        3.91        3.26      1.72 o 
   1   8  10       16.33       17.48      1.94 o 
   2   8  10       32.94       34.79      1.95 o 
   3   8  10       50.89       49.19      1.97 o 
   4   8  10        1.02        1.60      1.23 o 
   5   8  10       27.60       22.93      1.73 o 
   6   8  10       89.35       86.30      3.60 o 
   7   8  10        7.39        5.52      1.40 o 
   8   8  10       23.42       25.58      2.33 o 
   9   8  10        1.01       -2.20      1.71 o 
  10   8  10        9.53       12.90      2.10 o 
  -1   9  10        1.21        4.47      2.20 o 
   0   9  10        2.83        4.04      2.39 o 
   1   9  10        5.96        5.84      1.69 o 
   2   9  10       37.93       38.42      2.54 o 
   3   9  10        0.67       -0.16      1.42 o 
   4   9  10        0.01       -0.02      1.84 o 
   5   9  10      167.28      164.00      6.08 o 
   6   9  10       11.07       14.74      1.67 o 
   7   9  10        6.69        8.34      1.56 o 
   8   9  10        1.80       -0.66      1.29 o 
   9   9  10       23.96       27.01      2.60 o 
   0  10  10        7.69        4.34      2.65 o 
   1  10  10        4.21       -0.27      2.05 o 
   2  10  10        8.89       11.60      2.51 o 
   3  10  10        0.04       -0.11      1.69 o 
   4  10  10        0.45       -0.73      1.50 o 
   5  10  10        0.22       -0.66      1.53 o 
   6  10  10       34.15       34.29      2.48 o 
   7  10  10       45.98       49.33      2.91 o 
   8  10  10        5.67        8.79      1.78 o 
   3  11  10        0.43        1.10      2.17 o 
   4  11  10        4.71        3.33      2.22 o 
   5  11  10        1.61        3.44      1.81 o 
   6  11  10        0.23        1.16      1.66 o 
   7  11  10        4.22        2.18      2.47 o 
  -5  -5  11        2.53        5.28      1.66 o 
  -4  -5  11        8.61        8.94      1.44 o 
  -3  -5  11       50.28       54.63      1.91 o 
  -2  -5  11        0.00        1.30      0.99 o 
  -1  -5  11        4.02        3.22      1.31 o 
   0  -5  11        5.10        7.57      1.08 o 
   1  -5  11        4.48        3.76      1.06 o 
  -6  -4  11        3.86        3.61      2.05 o 
  -5  -4  11        0.06       -1.02      1.73 o 
  -4  -4  11        1.04        2.71      1.22 o 
  -3  -4  11        4.25        7.03      1.04 o 
  -2  -4  11        8.16       10.05      1.03 o 
  -1  -4  11       11.67       10.58      0.95 o 
   0  -4  11        0.15       -0.91      0.87 o 
   1  -4  11       22.30       25.41      1.31 o 
   2  -4  11        0.40       -0.51      0.96 o 
   3  -4  11        8.69        8.10      0.95 o 
  -6  -3  11        1.02        4.66      2.07 o 
  -5  -3  11        3.43        4.19      1.88 o 
  -4  -3  11       20.26       21.91      1.63 o 
  -3  -3  11        7.85        7.31      1.12 o 
  -2  -3  11        0.09        0.28      0.84 o 
  -1  -3  11        3.56        5.55      0.91 o 
   0  -3  11       15.16       17.79      1.04 o 
   1  -3  11       11.45        9.80      1.05 o 
   2  -3  11        0.04        0.55      0.82 o 
   3  -3  11       19.20       19.40      1.14 o 
   4  -3  11        0.33        0.02      0.81 o 
  -7  -2  11        2.31       -0.90      2.20 o 
  -6  -2  11        7.07        6.82      2.25 o 
  -5  -2  11       22.35       23.93      5.20 o 
  -4  -2  11        1.53        3.38      1.34 o 
  -3  -2  11       11.14       13.59      1.38 o 
  -2  -2  11        9.27       11.44      1.10 o 
  -1  -2  11       21.24       20.94      1.19 o 
   0  -2  11        6.04        7.39      0.93 o 
   1  -2  11        0.38        1.21      0.74 o 
   2  -2  11       38.99       36.75      1.20 o 
   3  -2  11        0.62        1.04      0.84 o 
   4  -2  11       28.00       29.88      1.35 o 
   5  -2  11       21.06       21.91      1.28 o 
  -7  -1  11        0.06       -0.47      2.10 o 
  -6  -1  11        9.01        8.41      1.86 o 
  -5  -1  11        0.07       -1.85      1.69 o 
  -4  -1  11        7.26        9.13      1.52 o 
  -3  -1  11       21.80       23.06      1.57 o 
  -2  -1  11        7.82        8.14      1.08 o 
  -1  -1  11       15.23       16.29      1.11 o 
   0  -1  11       36.97       38.62      1.40 o 
   1  -1  11       29.03       29.19      1.63 o 
   2  -1  11        6.26        7.12      0.87 o 
   3  -1  11       64.25       65.96      1.63 o 
   4  -1  11        2.67        4.51      0.75 o 
   5  -1  11        5.66        6.09      0.74 o 
   6  -1  11       11.99       12.44      1.08 o 
  -7   0  11        0.00       -2.30      1.54 o 
  -6   0  11        0.85        0.15      1.51 o 
  -5   0  11        5.52        4.47      1.54 o 
  -4   0  11        5.17        5.84      1.57 o 
  -3   0  11        0.04        0.54      1.01 o 
  -2   0  11       15.65       15.83      1.24 o 
  -1   0  11        0.59       -1.17      0.78 o 
   0   0  11       20.87       19.22      1.25 o 
   1   0  11       97.62       87.86      1.99 o 
   2   0  11        7.94        9.68      1.04 o 
   3   0  11       15.31       15.93      1.03 o 
   4   0  11        0.24        0.59      0.71 o 
   5   0  11       56.01       62.57      1.63 o 
   6   0  11        6.65        7.04      0.83 o 
   7   0  11       50.48       49.25      1.58 o 
  -7   1  11       14.41       11.86      4.05 o 
  -6   1  11        0.83        1.74      2.09 o 
  -5   1  11       14.45       14.37      1.83 o 
  -4   1  11        6.06        4.17      1.96 o 
  -3   1  11       53.84       51.48      2.04 o 
  -2   1  11        0.06       -0.98      0.93 o 
  -1   1  11       58.87       57.52      1.87 o 
   0   1  11       29.43       30.35      1.23 o 
   1   1  11        8.88        9.53      1.03 o 
   2   1  11       54.03       59.06      1.59 o 
   3   1  11        0.59        0.35      0.74 o 
   4   1  11       18.47       18.10      1.22 o 
   5   1  11        6.59        6.04      0.87 o 
   6   1  11        4.00        4.23      0.97 o 
   7   1  11        1.15        1.70      0.85 o 
   8   1  11        4.21        4.01      1.00 o 
  -6   2  11        0.43       -0.69      1.42 o 
  -5   2  11        1.18        2.43      1.37 o 
  -4   2  11        0.26       -0.13      1.34 o 
  -3   2  11       18.09       19.10      1.37 o 
  -2   2  11        0.29        0.47      0.95 o 
  -1   2  11       12.48       10.15      1.28 o 
   0   2  11       18.49       20.78      1.21 o 
   1   2  11      182.56      184.38      4.16 o 
   2   2  11       12.68       10.12      0.87 o 
   3   2  11       19.26       20.39      1.10 o 
   4   2  11       53.22       62.08      1.69 o 
   5   2  11        9.39        8.58      0.96 o 
   6   2  11       19.01       18.05      1.15 o 
   7   2  11       40.14       42.17      1.56 o 
   8   2  11       21.03       24.30      1.52 o 
  -6   3  11       13.93       14.81      2.38 o 
  -5   3  11       37.16       34.09      2.63 o 
  -4   3  11        2.26        2.40      1.36 o 
  -3   3  11        1.36        2.24      1.25 o 
  -2   3  11       69.73       69.50      2.95 o 
  -1   3  11        0.07       -0.74      0.92 o 
   0   3  11       20.88       22.00      1.46 o 
   1   3  11        4.41        3.73      0.78 o 
   2   3  11        1.30        1.25      0.79 o 
   3   3  11      149.54      140.32      2.47 o 
   4   3  11       77.20       71.35      1.83 o 
   5   3  11       38.59       40.26      1.58 o 
   6   3  11       23.86       24.68      1.84 o 
   7   3  11       55.64       54.25      1.98 o 
   8   3  11        1.46        0.58      1.16 o 
   9   3  11        1.28       -0.76      1.14 o 
  -5   4  11        2.41        1.20      1.93 o 
  -4   4  11      104.41      102.37      4.45 o 
  -3   4  11       79.01       74.10      2.65 o 
  -2   4  11        0.42       -1.40      1.10 o 
  -1   4  11       10.11       10.36      1.32 o 
   0   4  11      108.07      111.10      2.79 o 
   1   4  11        0.31        0.26      1.14 o 
   2   4  11      130.00      124.75      2.62 o 
   3   4  11       63.38       55.15      1.92 o 
   4   4  11        3.58        3.15      0.92 o 
   5   4  11       63.42       59.07      1.88 o 
   6   4  11       45.45       44.42      1.73 o 
   7   4  11        9.99       12.42      1.30 o 
   8   4  11        9.08        8.02      1.53 o 
   9   4  11        5.35        4.07      1.55 o 
  -5   5  11        0.83       -2.29      1.68 o 
  -4   5  11       28.26       31.26      4.62 o 
  -3   5  11        0.00        0.54      1.41 o 
  -2   5  11       21.13       23.63      1.96 o 
  -1   5  11       17.92       17.05      1.50 o 
   0   5  11       57.82       57.89      2.51 o 
   1   5  11        7.16        9.03      1.55 o 
   2   5  11       19.20       16.52      1.40 o 
   3   5  11        0.23       -0.50      0.91 o 
   4   5  11       41.56       43.65      1.76 o 
   5   5  11        0.46        0.26      1.09 o 
   6   5  11        0.05       -0.45      1.31 o 
   7   5  11       37.19       36.90      2.24 o 
   8   5  11       37.44       38.92      2.31 o 
   9   5  11       13.43       16.96      1.95 o 
  -4   6  11       18.29       14.07      2.27 o 
  -3   6  11        8.79        8.65      2.12 o 
  -2   6  11        5.17        4.17      1.42 o 
  -1   6  11       53.35       50.20      2.32 o 
   0   6  11        1.16        2.05      1.12 o 
   1   6  11       52.58       49.44      2.17 o 
   2   6  11       18.33       15.99      1.42 o 
   3   6  11      117.02      118.98      2.82 o 
   4   6  11        3.01        3.91      1.14 o 
   5   6  11       70.18       71.80      2.30 o 
   6   6  11        0.02       -0.73      1.08 o 
   7   6  11       99.96       94.13      3.11 o 
   8   6  11        0.06       -0.45      1.72 o 
   9   6  11        0.14        0.99      1.60 o 
  -3   7  11       10.28        6.38      2.01 o 
  -2   7  11       33.21       32.19      2.52 o 
  -1   7  11       75.97       82.91      5.23 o 
   0   7  11       22.78       22.58      1.83 o 
   1   7  11        1.39        2.58      1.46 o 
   2   7  11       31.31       32.29      1.95 o 
   3   7  11       28.19       26.50      1.81 o 
   4   7  11        0.07        0.08      1.15 o 
   5   7  11        2.74        3.12      1.15 o 
   6   7  11       32.91       30.03      2.13 o 
   7   7  11        2.98        3.54      1.48 o 
   8   7  11       16.36       14.94      1.87 o 
   9   7  11       40.19       37.74      2.97 o 
  -2   8  11        0.93        1.18      2.27 o 
  -1   8  11        6.64        7.41      1.96 o 
   0   8  11       37.23       30.06      2.38 o 
   1   8  11       36.26       39.18      2.53 o 
   2   8  11       24.04       19.71      2.16 o 
   3   8  11        4.25        5.15      1.41 o 
   4   8  11       70.62       67.29      2.30 o 
   5   8  11        0.21        1.30      1.24 o 
   6   8  11       63.54       62.65      2.57 o 
   7   8  11        1.79       -0.86      2.29 o 
   8   8  11       10.66       12.92      2.76 o 
   9   8  11        0.18        0.22      1.61 o 
  -1   9  11        0.20       -2.92      3.75 o 
   0   9  11        1.98       -0.44      1.55 o 
   1   9  11        2.02        1.89      1.64 o 
   2   9  11        3.35        3.51      2.59 o 
   3   9  11       12.84       16.62      2.67 o 
   4   9  11        8.66        6.85      1.51 o 
   5   9  11       13.61       14.96      1.73 o 
   6   9  11        1.69        0.61      1.34 o 
   7   9  11        0.41        0.36      1.32 o 
   8   9  11       57.07       58.01      3.27 o 
   1  10  11        0.19       -0.36      2.10 o 
   2  10  11       20.35       23.26      2.37 o 
   3  10  11        0.16        1.90      1.59 o 
   4  10  11        0.00        0.53      1.59 o 
   5  10  11       12.28       12.39      2.02 o 
   6  10  11        0.75        1.76      1.76 o 
   7  10  11        5.38        5.51      1.64 o 
  -4  -4  12        7.80        9.48      1.91 o 
  -3  -4  12        1.80        2.14      1.24 o 
  -2  -4  12        1.25        2.45      1.04 o 
  -1  -4  12        0.89        0.78      0.89 o 
   0  -4  12        0.05        0.84      1.01 o 
   1  -4  12       20.19       21.34      1.35 o 
  -5  -3  12        2.44        2.76      2.63 o 
  -4  -3  12        0.05       -0.99      1.19 o 
  -3  -3  12        0.01        0.23      1.12 o 
  -2  -3  12        0.37        2.01      1.03 o 
  -1  -3  12        9.92       10.00      1.12 o 
   0  -3  12        1.93        1.11      0.83 o 
   1  -3  12        5.98        6.96      1.11 o 
   2  -3  12        2.76        2.57      0.99 o 
   3  -3  12       27.65       30.42      1.54 o 
  -5  -2  12       27.73       23.07      2.75 o 
  -4  -2  12        9.53       12.03      2.17 o 
  -3  -2  12       14.83       15.55      1.60 o 
  -2  -2  12       69.13       62.50      2.27 o 
  -1  -2  12       69.35       68.27      2.06 o 
   0  -2  12        0.45        0.22      0.84 o 
   1  -2  12        5.07        5.20      0.89 o 
   2  -2  12       10.14       11.94      0.91 o 
   3  -2  12        1.80        1.45      0.94 o 
   4  -2  12        0.73        1.69      0.95 o 
  -6  -1  12       17.09       16.65      2.73 o 
  -5  -1  12       10.68       10.67      2.28 o 
  -4  -1  12        8.17        6.79      2.06 o 
  -3  -1  12       16.90       18.92      1.80 o 
  -2  -1  12       29.60       33.17      2.17 o 
  -1  -1  12        8.03        7.99      1.11 o 
   0  -1  12       41.20       39.00      1.52 o 
   1  -1  12        5.36        7.65      0.98 o 
   2  -1  12        4.98        5.42      0.90 o 
   3  -1  12        5.45        6.07      0.97 o 
   4  -1  12       10.21        9.07      1.03 o 
   5  -1  12        0.22       -0.24      0.94 o 
  -6   0  12       17.37       17.23      2.42 o 
  -5   0  12        0.63       -0.72      1.54 o 
  -4   0  12        3.76        2.33      2.01 o 
  -3   0  12        1.62        0.49      1.26 o 
  -2   0  12       10.98       11.70      1.36 o 
  -1   0  12       44.49       46.39      1.95 o 
   0   0  12       75.62       72.42      2.11 o 
   1   0  12        7.94        9.42      1.05 o 
   2   0  12        1.11        0.94      0.83 o 
   3   0  12        5.39        6.35      1.01 o 
   4   0  12        2.71        2.93      0.85 o 
   5   0  12       16.14       13.76      1.04 o 
   6   0  12       23.20       27.44      1.32 o 
  -6   1  12        2.18        1.45      1.96 o 
  -5   1  12       18.82       17.87      2.12 o 
  -4   1  12        0.98       -0.21      1.39 o 
  -3   1  12       49.59       52.92      2.17 o 
  -2   1  12       13.32       13.09      1.40 o 
  -1   1  12       19.97       21.15      1.55 o 
   0   1  12        0.62        0.81      1.02 o 
   1   1  12        0.25       -1.19      0.83 o 
   2   1  12       12.11       12.61      1.12 o 
   3   1  12        9.95        8.41      0.96 o 
   4   1  12        4.73        4.67      0.88 o 
   5   1  12       15.82       19.86      1.27 o 
   6   1  12        0.81        0.72      0.83 o 
   7   1  12       13.14       11.96      1.13 o 
  -5   2  12        7.19        5.89      1.81 o 
  -4   2  12        2.86        0.79      1.54 o 
  -3   2  12        0.35       -0.69      1.08 o 
  -2   2  12        1.20        0.65      1.10 o 
  -1   2  12       38.48       38.31      1.87 o 
   0   2  12        8.93        9.89      1.23 o 
   1   2  12       26.70       28.23      1.68 o 
   2   2  12        9.36        6.49      1.14 o 
   3   2  12        5.54        5.28      1.00 o 
   4   2  12       89.75       81.17      2.12 o 
   5   2  12       35.16       34.69      1.54 o 
   6   2  12        0.27        0.19      0.85 o 
   7   2  12       28.59       32.11      1.63 o 
  -5   3  12        2.90        4.02      2.02 o 
  -4   3  12       48.42       52.83      2.99 o 
  -3   3  12        1.66        1.28      1.09 o 
  -2   3  12       61.44       56.23      2.38 o 
  -1   3  12        2.05        0.06      1.12 o 
   0   3  12        2.24        1.21      1.09 o 
   1   3  12       16.42       16.67      1.49 o 
   2   3  12       23.76       20.29      1.52 o 
   3   3  12       41.25       37.54      1.74 o 
   4   3  12       14.68       11.96      1.27 o 
   5   3  12        0.23        1.87      1.05 o 
   6   3  12       15.41       14.79      1.31 o 
   7   3  12       82.60       76.22      2.98 o 
   8   3  12        3.94        5.43      1.34 o 
  -5   4  12        2.02       -0.38      2.05 o 
  -4   4  12        2.73        2.20      1.50 o 
  -3   4  12       17.52       17.80      1.76 o 
  -2   4  12       18.96       19.33      1.67 o 
  -1   4  12       10.85       12.07      1.70 o 
   0   4  12      156.56      154.50      3.41 o 
   1   4  12        8.47        6.76      1.52 o 
   2   4  12        1.68        2.12      1.08 o 
   3   4  12        4.90        3.73      1.11 o 
   4   4  12        5.83        4.26      1.23 o 
   5   4  12        7.35        8.68      1.50 o 
   6   4  12        7.12        5.70      1.39 o 
   7   4  12        1.17        1.36      1.35 o 
   8   4  12       10.26       12.00      1.76 o 
  -4   5  12        0.50        3.56      1.90 o 
  -3   5  12        0.12       -1.98      1.32 o 
  -2   5  12       12.64       13.56      1.62 o 
  -1   5  12        0.53        0.32      1.17 o 
   0   5  12        8.43        7.47      1.31 o 
   1   5  12       26.50       26.85      1.78 o 
   2   5  12       48.35       48.15      2.90 o 
   3   5  12       11.85       10.87      1.41 o 
   4   5  12       64.06       58.93      2.41 o 
   5   5  12        0.79        1.73      1.22 o 
   6   5  12        6.68        7.86      2.02 o 
   7   5  12       37.00       41.24      2.64 o 
   8   5  12       55.35       62.28      2.86 o 
  -3   6  12        0.17        0.65      1.72 o 
  -2   6  12        9.60        5.42      1.53 o 
  -1   6  12       67.63       63.34      2.74 o 
   0   6  12       68.73       63.27      2.84 o 
   1   6  12        9.70        6.57      1.44 o 
   2   6  12       20.65       22.52      1.73 o 
   3   6  12      102.24       97.14      2.67 o 
   4   6  12       27.78       25.62      2.60 o 
   5   6  12       20.80       21.52      1.80 o 
   6   6  12        1.93        1.59      1.31 o 
   7   6  12       24.81       26.93      2.45 o 
   8   6  12        2.52        2.25      1.61 o 
   9   6  12        2.70        4.44      1.73 o 
  -2   7  12        4.36        5.17      1.98 o 
  -1   7  12       35.65       35.92      2.66 o 
   0   7  12        0.59       -1.18      1.94 o 
   1   7  12       18.39       16.95      1.72 o 
   2   7  12       36.83       34.45      2.06 o 
   3   7  12       37.61       37.13      2.06 o 
   4   7  12        6.67        4.45      1.31 o 
   5   7  12       30.63       28.47      2.81 o 
   6   7  12        3.57        3.83      1.33 o 
   7   7  12       38.75       43.40      3.29 o 
   8   7  12        4.89        2.29      2.54 o 
  -1   8  12       13.67       15.16      2.24 o 
   0   8  12        0.47        0.19      1.65 o 
   1   8  12       35.82       37.11      2.73 o 
   2   8  12       27.60       29.62      2.33 o 
   3   8  12        0.40        1.27      1.32 o 
   4   8  12       92.92       90.89      3.01 o 
   5   8  12       13.81       14.24      2.09 o 
   6   8  12       40.01       39.48      2.46 o 
   7   8  12        0.15       -0.79      1.49 o 
   8   8  12        1.05       -2.27      1.52 o 
   0   9  12       14.77       14.69      2.58 o 
   1   9  12        0.01        0.28      1.68 o 
   2   9  12        0.00       -1.26      1.57 o 
   3   9  12       10.24       12.50      1.97 o 
   4   9  12        6.55        6.94      1.56 o 
   5   9  12        0.36        2.70      1.47 o 
   6   9  12        2.33        2.98      1.46 o 
   7   9  12       12.38       12.66      2.92 o 
   8   9  12       17.13       21.85      3.81 o 
   2  10  12       28.43       30.56      2.65 o 
   3  10  12        0.76        0.90      1.79 o 
   4  10  12        2.22        0.88      1.66 o 
   5  10  12       26.37       30.43      2.62 o 
   6  10  12        0.21        1.10      1.98 o 
  -3  -3  13        0.39        0.65      1.33 o 
  -2  -3  13        1.55        2.30      1.42 o 
  -1  -3  13       14.94       17.49      1.40 o 
   0  -3  13        2.15        2.75      1.02 o 
   1  -3  13        8.01        7.45      1.24 o 
  -4  -2  13        0.49       -1.80      1.86 o 
  -3  -2  13        1.83        3.14      1.75 o 
  -2  -2  13       36.11       39.67      2.80 o 
  -1  -2  13      117.96      109.96      2.66 o 
   0  -2  13        0.04        0.17      1.00 o 
   1  -2  13        0.43       -0.07      0.95 o 
   2  -2  13        3.92        3.11      0.82 o 
   3  -2  13        0.14       -1.45      0.97 o 
  -4  -1  13        0.43       -1.54      1.88 o 
  -3  -1  13        0.22        0.29      1.36 o 
  -2  -1  13        1.35        0.36      1.13 o 
  -1  -1  13       26.41       23.15      1.63 o 
   0  -1  13       74.61       64.79      2.13 o 
   1  -1  13       26.26       26.67      1.49 o 
   2  -1  13        6.99        7.10      1.07 o 
   3  -1  13        0.00        0.91      0.84 o 
   4  -1  13       19.67       21.62      1.17 o 
  -5   0  13        5.75        6.64      2.78 o 
  -4   0  13       21.71       21.08      3.10 o 
  -3   0  13        2.93        3.95      1.45 o 
  -2   0  13       22.14       22.74      2.53 o 
  -1   0  13        4.09        6.24      1.26 o 
   0   0  13      106.26      104.24      3.00 o 
   1   0  13        0.06        0.09      1.00 o 
   2   0  13        0.16       -0.39      0.94 o 
   3   0  13       30.08       34.62      1.57 o 
   4   0  13        2.91        2.70      1.00 o 
   5   0  13        0.17       -1.35      0.90 o 
  -5   1  13       18.12       15.58      2.19 o 
  -4   1  13        9.75        8.02      2.22 o 
  -3   1  13        4.79        5.89      1.59 o 
  -2   1  13        2.47        2.24      1.40 o 
  -1   1  13        5.94        8.72      1.55 o 
   0   1  13        9.00       11.02      1.37 o 
   1   1  13        0.38       -0.55      1.52 o 
   2   1  13       12.06       14.26      1.47 o 
   3   1  13       10.86       13.31      1.28 o 
   4   1  13        0.38        0.80      0.92 o 
   5   1  13       41.16       43.03      1.74 o 
   6   1  13        0.95        0.09      1.31 o 
  -4   2  13        0.26       -2.23      1.48 o 
  -3   2  13       27.47       28.16      2.25 o 
  -2   2  13        6.59        4.37      1.26 o 
  -1   2  13        0.36        2.77      1.35 o 
   0   2  13        1.63        1.58      1.32 o 
   1   2  13        9.99        7.27      1.35 o 
   2   2  13       19.87       22.39      1.67 o 
   3   2  13       53.32       57.01      3.05 o 
   4   2  13        1.59        2.63      1.10 o 
   5   2  13        5.82        5.43      1.16 o 
   6   2  13       16.93       21.28      1.63 o 
   7   2  13        0.11        0.61      1.16 o 
  -4   3  13       25.00       24.92      2.34 o 
  -3   3  13       17.02       18.31      2.06 o 
  -2   3  13        5.84        6.48      1.38 o 
  -1   3  13        8.26        6.91      1.35 o 
   0   3  13       65.73       61.39      2.60 o 
   1   3  13       57.04       54.28      2.73 o 
   2   3  13        0.26       -1.23      1.50 o 
   3   3  13        4.93        8.04      1.47 o 
   4   3  13       15.13       14.89      1.42 o 
   5   3  13        1.02        1.14      1.08 o 
   6   3  13       13.35       12.72      2.35 o 
   7   3  13       15.88       15.67      1.60 o 
  -4   4  13        9.46        6.29      2.57 o 
  -3   4  13        4.82        4.14      1.70 o 
  -2   4  13        0.80        0.70      1.23 o 
  -1   4  13       19.91       19.25      1.69 o 
   0   4  13        0.69        0.80      1.26 o 
   1   4  13       16.90       16.93      1.64 o 
   2   4  13       47.79       42.81      2.21 o 
   3   4  13       13.76       14.62      1.64 o 
   4   4  13        0.08        1.78      1.33 o 
   5   4  13       20.91       25.92      1.95 o 
   6   4  13        3.03        3.73      1.46 o 
   7   4  13        4.06        4.14      1.96 o 
  -3   5  13        0.10       -0.97      1.45 o 
  -2   5  13        0.60        0.63      1.32 o 
  -1   5  13        0.91        3.41      1.34 o 
   0   5  13        7.45        8.93      1.55 o 
   1   5  13       18.70       17.87      2.03 o 
   2   5  13       10.03       14.04      1.85 o 
   3   5  13       80.95       82.88      3.28 o 
   4   5  13       47.47       45.97      3.89 o 
   5   5  13        0.19        0.93      1.35 o 
   6   5  13       63.84       66.08      2.85 o 
   7   5  13        4.55        4.73      1.42 o 
   8   5  13        5.24        5.77      1.65 o 
  -2   6  13       26.83       29.23      2.25 o 
  -1   6  13        0.60        2.23      1.42 o 
   0   6  13       36.34       35.86      2.79 o 
   1   6  13        1.09        1.34      1.34 o 
   2   6  13        1.72        0.21      1.39 o 
   3   6  13        0.01        1.94      1.49 o 
   4   6  13        1.34        3.97      1.74 o 
   5   6  13        9.53        9.88      1.59 o 
   6   6  13        3.88        4.51      1.80 o 
   7   6  13        4.90        6.52      1.59 o 
   8   6  13       36.71       39.72      2.56 o 
  -1   7  13        0.10        1.81      2.37 o 
   0   7  13        5.60        5.16      1.56 o 
   1   7  13        6.50        5.81      1.54 o 
   2   7  13       72.41       77.76      2.91 o 
   3   7  13        0.82        1.38      1.27 o 
   4   7  13        2.72        4.99      1.46 o 
   5   7  13       50.32       50.36      2.52 o 
   6   7  13       25.78       28.66      1.97 o 
   7   7  13       12.66       13.39      2.30 o 
   8   7  13        2.50        3.28      2.04 o 
   0   8  13        0.03       -0.54      1.71 o 
   1   8  13       43.23       45.41      3.52 o 
   2   8  13        4.97        2.81      1.49 o 
   3   8  13        0.04        0.18      1.52 o 
   4   8  13       94.07      100.58      3.25 o 
   5   8  13       29.67       28.61      2.05 o 
   6   8  13        3.95        5.65      1.70 o 
   7   8  13       16.24       18.45      2.12 o 
   2   9  13        2.94        1.63      1.85 o 
   3   9  13        3.58        2.64      1.73 o 
   4   9  13        0.53        1.17      1.41 o 
   5   9  13        6.15        9.27      1.76 o 
   6   9  13        0.29       -3.33      3.31 o 
  -3  -1  14        3.97        4.17      1.65 o 
  -2  -1  14        0.00        0.97      1.47 o 
  -1  -1  14        1.97        1.76      1.93 o 
   0  -1  14       38.64       45.54      2.20 o 
   1  -1  14       29.46       36.41      1.94 o 
   2  -1  14        0.81        1.14      1.05 o 
  -3   0  14        2.73        4.55      2.08 o 
  -2   0  14       28.50       30.74      2.26 o 
  -1   0  14        1.21        3.11      1.48 o 
   0   0  14       15.01       10.13      1.54 o 
   1   0  14        0.58       -1.86      1.35 o 
   2   0  14        3.00        3.03      1.16 o 
   3   0  14       17.68       19.45      1.47 o 
   4   0  14        2.00        0.46      1.02 o 
  -3   1  14        0.83        0.76      2.47 o 
  -2   1  14        0.19       -1.22      1.38 o 
  -1   1  14        0.14       -0.39      1.32 o 
   0   1  14       29.87       31.78      2.94 o 
   1   1  14        6.36        8.67      1.47 o 
   2   1  14        0.40        0.20      1.20 o 
   3   1  14       21.14       22.68      1.73 o 
   4   1  14       16.72       18.39      1.65 o 
   5   1  14        6.26        7.39      1.40 o 
  -3   2  14        8.51        6.86      2.20 o 
  -2   2  14       18.26       18.64      1.95 o 
  -1   2  14        0.01        0.29      1.62 o 
   0   2  14        2.66        6.28      2.31 o 
   1   2  14        1.39        3.39      1.54 o 
   2   2  14       14.74       12.95      1.55 o 
   3   2  14       27.28       26.80      2.56 o 
   4   2  14        0.06        0.74      1.10 o 
   5   2  14        0.41       -0.36      1.14 o 
  -3   3  14        2.38        1.06      1.68 o 
  -2   3  14        0.35        0.40      1.28 o 
  -1   3  14       34.15       29.40      2.23 o 
   0   3  14       47.69       57.27      4.02 o 
   1   3  14        0.04       -1.01      1.42 o 
   2   3  14       10.83       10.57      1.82 o 
   3   3  14       11.49       11.10      1.80 o 
   4   3  14       18.68       18.78      3.73 o 
   5   3  14        7.77        8.14      1.62 o 
   6   3  14        3.20        3.21      1.53 o 
  -3   4  14        0.26        1.37      1.64 o 
  -2   4  14        0.30        0.85      1.35 o 
  -1   4  14       14.20       12.06      1.59 o 
   0   4  14        0.00       -1.84      1.23 o 
   1   4  14        0.47       -0.49      1.55 o 
   2   4  14        0.09        1.65      1.64 o 
   3   4  14        8.29        9.77      2.37 o 
   4   4  14       41.82       39.81      2.28 o 
   5   4  14        4.24        5.71      1.55 o 
   6   4  14        3.43        3.30      1.53 o 
  -2   5  14       15.24       16.90      2.32 o 
  -1   5  14        9.31        9.30      1.74 o 
   0   5  14        3.55        0.12      1.78 o 
   1   5  14        0.25        0.30      1.37 o 
   2   5  14       13.73       12.92      1.70 o 
   3   5  14       60.14       52.12      4.52 o 
   4   5  14        1.28       -1.19      1.64 o 
   5   5  14        3.95        5.88      1.93 o 
   6   5  14       71.30       77.48      3.16 o 
  -1   6  14        3.76        3.17      1.84 o 
   0   6  14        9.05        8.29      1.92 o 
   1   6  14        0.00       -0.32      1.50 o 
   2   6  14        0.16        0.34      1.51 o 
   3   6  14        2.32        1.06      1.65 o 
   4   6  14        1.02       -0.11      1.50 o 
   5   6  14        2.19        3.32      1.59 o 
   6   6  14        7.78       10.25      1.87 o 
   0   7  14       17.38       24.62      2.16 o 
   1   7  14        2.12        2.45      1.50 o 
   2   7  14       30.00       30.07      2.49 o 
   3   7  14       12.98       12.35      2.03 o 
   4   7  14       11.49       12.69      2.08 o 
   5   7  14       33.14       35.58      2.48 o 
   6   7  14       30.11       45.03      4.05 o 
   2   8  14        0.39        0.46      1.51 o 
   3   8  14       21.14       19.81      2.34 o 
   4   8  14        0.17       -0.09      1.70 o 
   5   8  14        0.00        1.42      1.74 o 
  -1   1  15        3.49        6.75      1.73 o 
   0   1  15        4.64        4.09      1.68 o 
   1   1  15        0.05        2.74      1.84 o 
   2   1  15        9.08       10.85      1.82 o 
  -1   2  15        0.03        0.76      2.26 o 
   0   2  15        1.95        1.82      1.61 o 
   1   2  15        3.34        2.83      1.66 o 
   2   2  15        6.11        4.79      1.74 o 
   3   2  15        0.64        1.34      1.60 o 
  -1   3  15        1.13        1.67      1.68 o 
   0   3  15        3.73        2.26      1.69 o 
   1   3  15        9.45       10.04      1.96 o 
   2   3  15        8.97       11.09      1.97 o 
   3   3  15        0.62        4.82      1.70 o 
   4   3  15        2.05        1.93      1.69 o 
  -1   4  15        0.64       -0.78      1.59 o 
   0   4  15        0.26        0.59      1.84 o 
   1   4  15        1.09        2.98      2.22 o 
   2   4  15        2.09        0.02      1.60 o 
   3   4  15        8.57        9.39      1.94 o 
   4   4  15       14.67       14.83      2.14 o 
   5   4  15        0.19        0.66      1.47 o 
   0   5  15        7.87        8.99      1.78 o 
   1   5  15        7.45        7.67      1.68 o 
   2   5  15       11.36       17.49      2.29 o 
   3   5  15        2.59        4.61      1.90 o 
   4   5  15        5.07        3.69      1.88 o 
   5   5  15        0.46        0.17      1.77 o 
   1   6  15       12.18       12.04      2.14 o 
   2   6  15       11.39       11.74      1.88 o 
   3   6  15        0.04       -1.93      1.67 o 
   4   6  15       23.34       19.21      3.00 o 
   5   6  15        0.81       -0.10      1.82 o 
   3   7  15       24.88       20.69      2.43 o 
                                                 
